# Supplementary material for: The multiple maternal legacy of the Late Iron Age group of Urville-Nacqueville (France, Normandy) documents a long-standing genetic contact zone in northwestern France
Source: PLoS One. 2018 Dec 6;13(12):e0207459. doi: 10.1371/journal.pone.0207459 (PMC6283558; doi:10.1371/journal.pone.0207459)
Supplement: S2 Table — (XLSX) [file pone.0207459.s006.xlsx]

## Sheet: Manipulators genetic data
HVS-I characterised for manipulators (aDNA lab) and archaeologist (excavations or lab).
	Name	Code	HVS-1 haplotype
	Manipulator 1	M1	16189C, 16234T
	Manipulator 2	M2	CRS
	Manipulator 3	M3	16209C
	Archaeologist 1	A1	16069T, 16193T, 16278T
	Archaeologist 2	A2	16304C
	Archaeologist 3	A3	del16038, 16093C, 16224C, 16311C
	Archaeologist 4	A4	16261C
	Archaeologist 5	A5	16069C, 16126C, 16153A
	Archaeologist 6	A6	16298C
	Archaeologist 7	A7	16136C, 16223T, 16260T, 16311C
	Archaeologist 8	A8	16234T, 16293G
	Archaeologist 9	A9	CRS
	Archaeologist 10	A10	16354T
	Archaeologist 11	A11	CRS
	Archaeologist 12	A12	CRS
	Archaeologist 13	A13	16126C, 16294T, 16296T, 16304C
	Archaeologist 14	A14	16256T, 16270T
	Archaeologist 15	A15	16092C, 16189C
	Archaeologist 16	A16	16162C, 16209C
	Archaeologist 17	A17	16129A
	Archaeologist 18	A18	16192T, 16270T, 16304C
