# Supplementary material for: The multiple maternal legacy of the Late Iron Age group of Urville-Nacqueville (France, Normandy) documents a long-standing genetic contact zone in northwestern France
Source: PLoS One. 2018 Dec 6;13(12):e0207459. doi: 10.1371/journal.pone.0207459 (PMC6283558; doi:10.1371/journal.pone.0207459)
Supplement: S3 Table — (XLS) [file pone.0207459.s007.xls]

## Sheet: Ordre_Chrono
Details and references of the ancient populations dataset
Abbreviation	Culture	Geographic area	Dates (cal BC)	Nb ind	References
HGW	Upper Paleolithic / Mesolithic	France, Belgium, Italia	42500-5200	28	[1–6]
HGCN	Upper Paleolithic / Mesolithic	Central and Northern Europe	36000-5000	70	[2,5,7–16]
HGS	Upper Paleolithic / Mesolithic	Spain, Portugal	17000-5500	10	[12,17–20]
EN_TransD	Early Neolithic	Central Europe	6000-4900	104	[15,21,22]
EN/MN_Germany_Alsace	Early Neolithic + Middle Neolithic	Germany, Alsace	5500-4000	137	[13,22–29]
CARDIAL	Cardial	Spain	5475-4999	26	[19,24,30,31]
EPICARDIAL	Middle Neolithic	Spain	5200-3700	60	[18,30,32,33]
MN_France	Middle Neolithic	France	5000-3700	85	[34–36]
YAMNAYA	Yamnaya	Russia	5000-2143	45	[24,37,38]
CH_Balkans	Chalcolithic	Croatia, Romania	4725-1700	15	[22]
CAT	Catacombe (Early BA)	Russia	4700-4000	25	[37]
CH_Hungary	Chalcolithic	Hungary	4500-2850	28	[21]
LN_Spain	Late Neolithic	Spain	4365-2850	73	[19,39,40]
MN_Germany	Middle Neolithic	Germany	4100-2650	105	[18,24–26]
Neo_Great_Britain	Neolithic	Great Britain	4000-2300	36	[41]
BA_Balkans	Bronze Age	Balkans	3300-900	9	[22]
BA_Arménia	Bronze Age	Armenia	3039-855	33	[38,42]
CH_Ibérian	Chalcolithic	Iberian peninsula	3635-1700	157	[19,22,41,43,44]
BBC_Spain	Bell Beaker	Spain	2900-1790	17	[41]
CWC	Corded Ware	Germany, Poland, Estonia	2880-2200	58	[24–26,38]
BBC_Germany	Bell Beaker	Germany	2500-2000	61	[24–26,41,45]
BBC_Great_Britain	Bell Beaker	Great Britain	2500-1400	18	[41]
EBA_Great_Britain	Early Bronze Age	Great Britain	2500-1200	22	[41]
EBA_Spain	Early Bronze Age	Spain	2200-1200	28	[19]
UNE	Unetice	Germany, Poland, Hungary	2200-1575	106	[24–26,38]
BA_Scandinavia	Bronze Age	Scandinavia	2100-400	23	[38,46]
IA_Scythes	Iron Age, Scythes	Black Sea (Moldaviea, Ukrainia)	700-200	19	[47]
IA_Germany	Iron Age (Late Halstatt / Early La Tene)	Germany	600-400	11	[48]
IA_Spain	Iron Age	Spain	400-300	24	[49]
References
1.	Benazzi S, Slon V, Talamo S, Negrino F, Peresani M, Bailey SE, et al. Archaeology. The makers of the Protoaurignacian and implications for Neandertal extinction. Science [Internet]. 2015 May 15 [cited 2018 Mar 13];348(6236):793–6. Available from: http://www.ncbi.nlm.nih.gov/pubmed/25908660
2.	Posth C, Renaud G, Mittnik A, Drucker DG, Rougier H, Cupillard C, et al. Pleistocene mitochondrial genomes suggest a single major dispersal of non-africans and a late glacial population turnover in Europe. Curr Biol. 2016;26(6):827–33.
3.	Caramelli D, Milani L, Vai S, Modi A, Pecchioli E, Girardi M, et al. A 28,000 Years Old Cro-Magnon mtDNA Sequence Differs from All Potentially Contaminating Modern Sequences. Harpending H, editor. PLoS One [Internet]. 2008 Jul 16 [cited 2018 Mar 13];3(7):e2700. Available from: http://dx.plos.org/10.1371/journal.pone.0002700
4.	Caramelli D, Lalueza-Fox C, Vernesi C, Lari M, Casoli A, Mallegni F, et al. Evidence for a genetic discontinuity between Neandertals and 24,000-year-old anatomically modern Europeans. Proc Natl Acad Sci U S A [Internet]. 2003 May 27 [cited 2018 Mar 13];100(11):6593–7. Available from: http://www.ncbi.nlm.nih.gov/pubmed/12743370
5.	Fu Q, Mittnik A, Johnson PLF, Bos K, Lari M, Bollongino R, et al. Article A Revised Timescale for Human Evolution Based on Ancient Mitochondrial Genomes. 2013;23:553–9.
6.	Di Benedetto G, Nasidze IS, Stenico M, Nigro L, Krings M, Lanzinger M, et al. Mitochondrial DNA sequences in prehistoric human remains from the Alps. Eur J Hum Genet [Internet]. 2000 Sep [cited 2018 Mar 13];8(9):669–77. Available from: http://www.nature.com/articles/5200514
7.	Krause J, Briggs AW, Kircher M, Maricic T, Zwyns N, Derevianko A, et al. A Complete mtDNA Genome of an Early Modern Human from Kostenki, Russia. Curr Biol [Internet]. 2010 Feb 9 [cited 2018 Mar 13];20(3):231–6. Available from: https://www.sciencedirect.com/science/article/pii/S0960982209021393
8.	Seguin-Orlando A, Korneliussen TS, Sikora M, Malaspinas A-S, Manica A, Moltke I, et al. Paleogenomics. Genomic structure in Europeans dating back at least 36,200 years. Science [Internet]. 2014;346(6213):1113–8. Available from: http://science.sciencemag.org/content/early/2014/11/05/science.aaa0114.abstract
9.	Bramanti B, Thomas MG, Haak W, Unterlaender M, Jores P, Tambets K, et al. Genetic discontinuity between local hunter-gatherers and central Europe’s first farmers. Science [Internet]. 2009 Oct 2 [cited 2018 Mar 13];326(5949):137–40. Available from: http://www.ncbi.nlm.nih.gov/pubmed/19729620
10.	Jones ER, Gonzalez-Fortes G, Connell S, Siska V, Eriksson A, Martiniano R, et al. Upper Palaeolithic genomes reveal deep roots of modern Eurasians. Nat Commun [Internet]. 2015;6:8912. Available from: http://www.nature.com/ncomms/2015/151116/ncomms9912/full/ncomms9912.html
11.	Bollongino R, Nehlich O, Richards MP, Orschiedt J, Thomas MG, Sell C, et al. 2000 years of parallel societies in Stone Age Central Europe. Science [Internet]. 2013 Oct 25 [cited 2018 Mar 13];342(6157):479–81. Available from: http://www.ncbi.nlm.nih.gov/pubmed/24114781
12.	González-Fortes G, Jones ER, Lightfoot E, Bonsall C, Lazar C, Grandal-d’Anglade A, et al. Paleogenomic Evidence for Multi-generational Mixing between Neolithic Farmers and Mesolithic Hunter-Gatherers in the Lower Danube Basin. Curr Biol. 2017;27(12):1801–1810.e10.
13.	Lazaridis I, Patterson N, Mittnik A, Renaud G, Mallick S, Sudmant PH, et al. Ancient human genomes suggest three ancestral populations for present-day Europeans. Nature [Internet]. 2014;513(7518):409–13. Available from: http://biorxiv.org/content/early/2013/12/23/001552.abstract
14.	Der Sarkissian C, Balanovsky O, Brandt G, Khartanovich V, Buzhilova A, Koshel S, et al. Ancient DNA Reveals Prehistoric Gene-Flow from Siberia in the Complex Human Population History of North East Europe. PLoS Genet. 2013;9(2).
15.	Szécsényi-nagy A, Brandt G, Keerl V, Jakucs J, Haak W. Tracing the genetic origin of Europe â€TM s first farmers reveals insights into their social organization Tracing the genetic origin of Europe ’ s first farmers reveals insights into their social organization. 2014;0–38.
16.	Skoglund P, Malmstrom H, Omrak A, Raghavan M, Valdiosera C, Gunther T, et al. Genomic Diversity and Admixture Differs for Stone-Age Scandinavian Foragers and Farmers. Science (80- ) [Internet]. 2014;344(6185):747–50. Available from: http://www.sciencemag.org/cgi/doi/10.1126/science.1253448
17.	de-la-Rua C, Izagirre N, Alonso S, Hervella M. Ancient DNA in the Cantabrian fringe populations: A mtDNA study from Prehistory to Late Antiquity. Quat Int [Internet]. 2015 Apr 7 [cited 2018 Mar 13];364:306–11. Available from: https://www.sciencedirect.com/science/article/pii/S1040618215000580
18.	Hervella M, Izagirre N, Alonso S, Fregel R, Alonso A, Cabrera VM, et al. Ancient DNA from Hunter-Gatherer and Farmer Groups from Northern Spain Supports a Random Dispersion Model for the Neolithic Expansion into Europe. Hofreiter M, editor. PLoS One [Internet]. 2012 Apr 25 [cited 2018 Mar 13];7(4):e34417. Available from: http://dx.plos.org/10.1371/journal.pone.0034417
19.	Szécsényi-Nagy A, Roth C, Brandt G, Rihuete-Herrada C, Tejedor-Rodríguez C, Held P, et al. The maternal genetic make-up of the Iberian Peninsula between the Neolithic and the Early Bronze Age. Sci Rep. 2017;7(1):1–15.
20.	Sánchez-Quinto F, Schroeder H, Ramirez O, Ávila-Arcos MC, Pybus M, Olalde I, et al. Genomic affinities of two 7,000-year-old Iberian hunter-gatherers. Curr Biol. 2012;22(16):1494–9.
21.	Lipson M, Szécsényi-Nagy A, Mallick S, Pósa A, Stégmár B, Keerl V, et al. Parallel ancient genomic transects reveal complex population history of early European farmers. bioRxiv [Internet]. 2017;114488. Available from: http://biorxiv.org/content/early/2017/03/06/114488
22.	Mathieson I, Roodenberg SA, Posth C, Szécsényi- A, Rohland N, Mallick S, et al. The Genomic H istory of Southeaste rn Europe. 2017;(1).
23.	Haak W, Balanovsky O, Sanchez JJ, Koshel S, Zaporozhchenko V, Adler CJ, et al. Ancient DNA from European early Neolithic farmers reveals their near eastern affinities. PLoS Biol. 2010;8(11).
24.	Haak W, Lazaridis I, Patterson N, Rohland N, Mallick S, Llamas B, et al. Massive migration from the steppe was a source for Indo-European languages in Europe. Nature. 2015;522(7555):207–11.
25.	Brandt G, Haak W, Adler CJ, Roth C, Szécsényi-Nagy A, Karimnia S, et al. Ancient DNA reveals key stages in the formation of central European mitochondrial genetic diversity. Science [Internet]. 2013 Oct 11 [cited 2016 Oct 13];342(6155):257–61. Available from: http://science.sciencemag.org/content/342/6155/257.abstract
26.	Brotherton P, Haak W, Templeton J, Brandt G, Soubrier J, Jane Adler C, et al. Neolithic mitochondrial haplogroup H genomes and the genetic origins of Europeans. Nat Commun [Internet]. 2013;4:1764. Available from: http://www.nature.com/doifinder/10.1038/ncomms2656
27.	Bramanti B. Ancient DNA : genetic analysis of aDNA from sixteen skeletons of the Vedrovice collection. Anthropologie. 2008;153–60.
28.	Gamba C, Jones ER, Teasdale MD, McLaughlin RL, Gonzalez-Fortes G, Mattiangeli V, et al. Genome flux and stasis in a five millennium transect of European prehistory. Nat Commun. 2014;5:5257.
29.	Rivollat M, Reveillas H, Mendisco F, Pemonge M-H, Justeau P, Couture C, et al. Ancient mitochondrial DNA from the middle neolithic necropolis of Obernai extends the genetic influence of the LBK to west of the Rhine. Am J Phys Anthropol [Internet]. 2016;161(January):1–8. Available from: http://doi.wiley.com/10.1002/ajpa.23055
30.	Gamba C, FernÚndez E, Tirado M, Deguilloux MF, Pemonge MH, Utrilla P, et al. Ancient DNA from an Early Neolithic Iberian population supports a pioneer colonization by first farmers. Mol Ecol. 2012;21(1):45–56.
31.	Olalde I, Schroeder H, Sandoval-Velasco M, Vinner L, Lobón I, Ramirez O, et al. A common genetic origin for early farmers from mediterranean cardial and central european LBK cultures. Mol Biol Evol. 2015;32(12):3132–42.
32.	Lacan M, Keyser C, Ricaut F-X, Brucato N, Duranthon F, Guilaine J, et al. Ancient DNA reveals male diffusion through the Neolithic Mediterranean route. Proc Natl Acad Sci U S A. 2011 Jun 14;108(24):9788–91.
33.	Diaz N., Solorzano E., Montiel R., Garcia C., Yanez C. MA. Colloques du Groupement des Anthropologistes de Langue Française (GALF). In 2004 [cited 2018 Mar 13]. Available from: http://www.didac.ehu.es/antropo/7/7-4/Diaz.pdf
34.	Rivollat M, Mendisco F, Pemonge M-HH, Safi A, Saint-Marc D, Brémond A, et al. When the waves of European Neolithization met: first paleogenetic evidence from early farmers in the southern Paris Basin. PLoS One [Internet]. 2015 Jan 30 [cited 2016 Oct 13];10(4):e0125521. Available from: http://dx.doi.org/10.1371/journal.pone.0125521
35.	Keller A, Graefen A, Ball M, Matzas M, Boisguerin V, Maixner F, et al. New insights into the Tyrolean Iceman’s origin and phenotype as inferred by whole-genome sequencing. Nat Commun [Internet]. 2012;3:698. Available from: http://dx.doi.org/10.1038/ncomms1701
36.	Beau A, Rivollat M, Réveillas H, Pemonge MH, Mendisco F, Thomas Y, et al. Multi-scale ancient DNA analyses confirm the western origin of Michelsberg farmers and document probable practices of human sacrifice. PLoS One. 2017;12(7):1–16.
37.	Wilde S, Timpson A, Kirsanow K, Kaiser E, Kayser M, Unterländer M, et al. Direct evidence for positive selection of skin, hair, and eye pigmentation in Europeans during the last 5,000 y. Proc Natl Acad Sci U S A [Internet]. 2014;111(13):4832–7. Available from: http://www.pubmedcentral.nih.gov/articlerender.fcgi?artid=3977302&tool=pmcentrez&rendertype=abstract
38.	Allentoft ME, Sikora M, Sjögren KG, Rasmussen S, Rasmussen M, Stenderup J, et al. Population genomics of Bronze Age Eurasia. Nature. 2015;522(7555):167–72.
39.	Alt KW, Zesch S, Garrido-Pena R, Knipper C, Szécsényi-Nagy A, Roth C, et al. A Community in Life and Death: The Late Neolithic Megalithic Tomb at Alto de Reinoso (Burgos, Spain). Halcrow SE, editor. PLoS One [Internet]. 2016 Jan 20 [cited 2018 Mar 13];11(1):e0146176. Available from: http://dx.plos.org/10.1371/journal.pone.0146176
40.	Sampietro ML, Lao O, Caramelli D, Lari M, Pou R, Martí M, et al. Palaeogenetic evidence supports a dual model of Neolithic spreading into Europe. Proceedings Biol Sci [Internet]. 2007 Sep 7 [cited 2018 Mar 13];274(1622):2161–7. Available from: http://www.ncbi.nlm.nih.gov/pubmed/17609193
41.	Olalde I, Brace S, Allentoft ME, Armit I, Kristiansen K, Booth T, et al. The Beaker phenomenon and the genomic transformation of northwest Europe. Nature. 2018;2.
42.	Margaryan A, Derenko M, Hovhannisyan H, Malyarchuk B, Heller R, Khachatryan Z, et al. Eight Millennia of Matrilineal Genetic Continuity in the South Caucasus. Curr Biol [Internet]. 2017;27(13):2023–2028.e7. Available from: http://dx.doi.org/10.1016/j.cub.2017.05.087
43.	Gómez-Sánchez D, Olalde I, Pierini F, Matas-Lalueza L, Gigli E, Lari M, et al. Mitochondrial DNA from El Mirador Cave (Atapuerca, Spain) Reveals the Heterogeneity of Chalcolithic Populations. Hofreiter M, editor. PLoS One [Internet]. 2014 Aug 12 [cited 2018 Mar 13];9(8):e105105. Available from: http://dx.plos.org/10.1371/journal.pone.0105105
44.	Günther T, Valdiosera C, Malmström H, Ureña I, Rodriguez-Varela R, Sverrisdóttir ÓO, et al. Ancient genomes link early farmers from Atapuerca in Spain to modern-day Basques. Proc Natl Acad Sci U S A [Internet]. 2015;112(38):11917–22. Available from: http://www.pnas.org/content/112/38/11917
45.	Lee EJ, Renneberg R, Harder M, Krause-Kyora B, Rinne C, Müller J, et al. Collective burials among agro-pastoral societies in later Neolithic Germany: perspectives from ancient DNA. J Archaeol Sci [Internet]. 2014 Nov 1 [cited 2018 Mar 13];51:174–80. Available from: https://www.sciencedirect.com/science/article/pii/S0305440312003883
46.	Mittnik A, Wang C-C, Pfrengle S, Daubaras M, Zariņa G, Hallgren F, et al. The genetic prehistory of the Baltic Sea region. Nat Commun. 2018;9(1):442.
47.	Juras A, Krzewińska M, Nikitin AG, Ehler E, Chyleński M, Łukasik S, et al. Diverse origin of mitochondrial lineages in Iron Age Black Sea Scythians. Sci Rep. 2017;7(October 2016):1–10.
48.	Knipper C, Meyer C, Jacobi F, Roth C, Fecher M, Stephan E, et al. Social differentiation and land use at an Early Iron Age “princely seat”: Bioarchaeological investigations at the Glauberg (Germany). J Archaeol Sci. 2014;41:818–35.
49.	Núñez C, Baeta M, Cardoso S, Palencia-Madrid L, García-Romero N, Llanos A, et al. Mitochondrial DNA Reveals the Trace of the Ancient Settlers of a Violently Devastated Late Bronze and Iron Ages Village. Calafell F, editor. PLoS One. 2016 May 13;11(5):e0155342.
