# Supplementary material for: The multiple maternal legacy of the Late Iron Age group of Urville-Nacqueville (France, Normandy) documents a long-standing genetic contact zone in northwestern France
Source: PLoS One. 2018 Dec 6;13(12):e0207459. doi: 10.1371/journal.pone.0207459 (PMC6283558; doi:10.1371/journal.pone.0207459)
Supplement: S5 Table — (XLSX) [file pone.0207459.s009.xlsx]

## Sheet: Feuil1
Genetic diversity indices measured on ancient groups
	Pop	N	N Ht	Polymorphic sites	Gene diversity	Nucleotide diversity	Mean pairwise
	UN	37	23	27	0,9610 +/- 0,0179	0,010447 +/- 0,005996	3,729730 +/- 1,926182
	HGW	27	18	16	0,9430 +/- 0,0318	0,008778 +/- 0,005229	3,133903 +/- 1,676204
	HGCN	55	25	25	0,9387 +/- 0,0160	0,010212 +/- 0,005826	3,645791 +/- 1,874954
	HGS	9	6	9	0,8889 +/- 0,0910	0,007781 +/- 0,005144	2,777778 +/- 1,618680
	EN_TransD	88	46	44	0,9694 +/- 0,0079	0,014117 +/- 0,007668	5,039707 +/- 2,471035
	EN_EM_Germany_Alsace	152	51	38	0,9610 +/- 0,0069	0,013343 +/- 0,007271	4,763355 +/- 2,344450
	Cardial	25	18	26	0,9567 +/- 0,0267	0,010570 +/- 0,006141	3,773333 +/- 1,967257
	Epicardial	60	26	27	0,9181 +/- 0,0245	0,008589 +/- 0,005025	3,066102 +/- 1,617617
	MN_France	65	38	32	0,9413 +/- 0,0731	0,009373 +/- 0,005401	3,346154 +/- 1,739075
	Yamnaya	41	27	37	0,9756 +/- 0,0107	0,013210 +/- 0,007331	4,715854 +/- 2,356101
	Catacombes	24	11	17	0,8913 +/- 0,0395	0,008383 +/- 0,005056	2,992754 +/- 1,619277
	CH_Hungary	28	21	27	0,9630 +/- 0,0243	0,012724 +/- 0,007179	4,542328 +/- 2,302077
	LN_Spain	68	39	40	0,9649 +/- 0,0107	0,012499 +/- 0,006914	4,462248 +/- 2,226334
	MN_Germany	100	50	49	0,9727 +/- 0,0058	0,012439 +/- 0,006851	4,440808 +/- 2,208288
	Neo_GB	36	21	25	0,9571 +/- 0,0178	0,010616 +/- 0,006021	4,087302 +/- 2,085571
	BA_Armenia	33	27	44	0,9848 +-/ 0,0121	0,013565 +/- 0,007551	4,842803 +/- 2,424100106
	CH_Iberian	113	46	42	0,9456 +/- 0,0103	0,011404 +/- 0,006345	4,071113 +/- 2,045565
	BBC_Spain	17	10	17	0,8971 +/- 0,0558	0,009392 +/- 0,005669	3,352941 +/- 1,808302
	CWC	50	35	35	0,9829 +/- 0,0077	0,012483 +/- 0,006944	4,456327 +/- 2,233680
	BBC_Germany	61	38	40	0,9574 +/- 0,0164	0,010173 +/- 0,005796	3,631694 +/- 1,865956
	BBC_Great Britain	27	21	26	0,9829 +/- 0,0139	0,013519 +/- 0,007583	4,826211 +/- 2,430861
	EBA_Great Britain	22	18	24	0,9784 +/- 0,0213	0,012611 +/- 0,007200	4,502165 +/- 2,303675
	EBA_Spain	15	9	17	0,9048 +/- 0,0544	0,011525 +/- 0,006815	4,114286 +/- 2,170061
	Unetice	106	69	46	0,9835 +/- 0,0046	0,014071 +/- 0,007567	5,417430 +/- 2,630684
	BA_Scandinavia	6	6	14	1,0000 +/- 0,0926	0,014545 +/- 0,009389	5,6 +/- 3,130495
	IA_Scythes	19	18	28	0,9942 +/- 0,0193	0,014153 +/- 0,008033	5,02632 +/- 2,566254
	IA_Germany	11	9	14	0,9167 +/- 0,0920	0,010738 +/- 0,006755	3,833333 +/- 2,125602
	IA_Spain	23	10	17	0,8063 +/- 0,0785	0,007241 +/- 0,004489	2,854980 +/- 1,437117
