# Supplementary material for: The multiple maternal legacy of the Late Iron Age group of Urville-Nacqueville (France, Normandy) documents a long-standing genetic contact zone in northwestern France
Source: PLoS One. 2018 Dec 6;13(12):e0207459. doi: 10.1371/journal.pone.0207459 (PMC6283558; doi:10.1371/journal.pone.0207459)
Supplement: S6 Table — (XLSX) [file pone.0207459.s010.xlsx]

## Sheet: Haplgroup frequencies in ancien
mtDNA haplogroups frequencies for ancient groups
	H	HV	I	J	K	N	T	U4	U5a	U5b	U8	U_others	V	W	X	others	Contexte_2
Yamnaya	24.4444	0	2.22222	2.22222	4.44444	2.22222	24.4444	6.66667	17.7778	0	0	4.44444	0	6.66667	2.22222	2.22222	BA
Catacombe	28	0	4	12	0	0	0	24	16	0	0	8	0	0	0	8	BA
BA_Balkans	20	10	10	0	10	0	10	0	20	0	0	10	0	10	0	0	BA
BA_Armenia	18.1818	6.06061	3.0303	3.0303	18.1818	0	18.1818	6.06061	0	0	3.0303	12.1212	0	3.0303	0	9.09091	BA
BBC_Spain	35.2941	0	0	0	29.4118	0	5.88235	0	0	17.6471	0	0	0	0	5.88235	5.88235	BBC
BBC_Germany	45.9016	1.63934	3.27869	1.63934	4.91803	0	11.4754	4.91803	11.4754	4.91803	0	1.63934	1.63934	6.55738	0	0	BBC
BBC_Great Britain	5.55556	0	0	0	33.3333	5.55556	22.2222	0	11.1111	5.55556	0	0	0	5.55556	5.55556	5.55556	BBC
EBA_Great Britain	18.1818	0	13.6364	9.09091	13.6364	0	13.6364	4.54545	13.6364	9.09091	0	4.54545	0	0	0	0	BA
EBA_Spain	25	3.57143	0	21.4286	21.4286	0	3.57143	0	0	17.8571	0	0	3.57143	0	3.57143	0	BA
Unetice	20.19	1.92	13.46	5.7	8.65	0	8.65	1.92	13.46	2.88	2.88	7.69	2.88	4.8	4.8	0	BA
BA_Scandinavia	34.7826	0	4.34783	8.69565	0	4.34783	30.4348	0	17.3913	0	0	0	0	0	0	0	BA
CH_Balkans	20	6.66667	0	13.3333	33.3333	6.66667	6.66667	6.66667	0	6.66667	0	0	0	0	0	0	CH
CH_Hungary	17.8571	3.57143	0	14.2857	7.14286	3.57143	35.7143	0	7.14286	7.14286	3.57143	0	0	0	0	0	CH
CH_Iberia	22.293	3.18471	0	15.9236	24.2038	0	8.28025	1.91083	2.54777	11.465	0	1.27389	3.82166	0	4.4586	0.636943	CH
HGW	7.69231	3.84615	0	0	0	3.84615	0	0	7.69231	26.9231	7.69231	26.9231	0	0	0	15.3846	HG
HGCN	2.94118	0	0	0	4.41176	0	0	11.7647	30.8824	20.5882	8.82353	14.7059	0	0	0	5.88235	HG
HGS	22.22	0	0	0	0	0	0	0	22.22	55.55	0	0	0	0	0	0	HG
IA_Scythians	21.0526	0	0	10.5263	0	5.26316	5.26316	0	26.3158	5.26316	0	0	0	5.26316	0	21.0526	IA
IA_Germany	36.3636	9.09091	9.09091	0	27.2727	0	0	0	9.09091	0	0	0	9.09091	0	0	0	IA
IA_Spain	37.5	0	0	33.3333	4.16667	0	0	0	8.33333	12.5	0	0	0	4.16667	0	0	IA
UN	41.0256	0	5.12821	7.69231	20.5128	0	7.69231	5.12821	7.69231	0	0	0	5.12821	0	0	0	UN
EN_TransD	17.3077	1.92308	0	11.5385	20.1923	6.73077	25.9615	0.961538	0.961538	0	0.961538	2.88462	5.76923	1.92308	2.88462	0	Neo
EN/MN_Germany_Alsace	17.6471	5.88235	0	11.7647	20.5882	11.0294	23.5294	0	1.47059	0.735294	0	0.735294	3.67647	2.20588	0.735294	0	Neo
Cardial	28	0	0	8	24	16	8	0	0	0	0	0	4	0	12	0	Neo
Epicardial	30	3.33333	1.66667	8.33333	20	0	10	0	1.66667	5	0	15	0	0	5	0	Neo
MN_France	38.1579	0	0	13.1579	22.3684	5.26316	6.57895	1.31579	0	3.94737	0	1.31579	2.63158	1.31579	3.94737	0	Neo
LN_Spain	17.8082	2.73973	1.36986	8.21918	21.9178	0	13.6986	2.73973	0	16.4384	0	2.73973	2.73973	1.36986	8.21918	0	Neo
MN_Germany	22.8571	2.85714	0	11.4286	20	3.80952	13.3333	0	1.90476	6.66667	1.90476	3.80952	1.90476	4.7619	4.7619	0	Neo
Neo_Great Britain	22.2222	2.77778	0	11.1111	25	0	8.33333	0	8.33333	8.33333	2.77778	2.77778	2.77778	2.77778	2.77778	0	Neo
Corded_Ware	20.6897	1.72414	1.72414	10.3448	17.2414	0	15.5172	6.89655	6.89655	6.89655	0	5.17241	0	1.72414	5.17241	0	Neo
