# Supplementary material for: The multiple maternal legacy of the Late Iron Age group of Urville-Nacqueville (France, Normandy) documents a long-standing genetic contact zone in northwestern France
Source: PLoS One. 2018 Dec 6;13(12):e0207459. doi: 10.1371/journal.pone.0207459 (PMC6283558; doi:10.1371/journal.pone.0207459)
Supplement: S7 Table — (XLSX) [file pone.0207459.s011.xlsx]

## Sheet: Feuil1
		Mitochondrial haplotypes shared between UN community and ancient European groups
				Urville-Nacqueville	HGW	HGCN	HGS	EN_TransD	EN_MN_Germany_Alsace	Cardial	Epicardial	MN_France	Yamnaya	Catacombe	CH_Hungary	LN_Spain	MN_Germany	Neo_GB	BA_Armenia	CH_Iberian	BBC_Spain	CWC	BBC_Germany	BBC_GB	EBA_GB	EBA_Spain	Unetice	BA_Scandinavia	IA_Spain	IA_Scythians	IA_Germany
Non informative haplotypes	H	CRS	Hap_5	6	6	8	2	9	17	5	15	14	3	1	5	6	11	5	0	23	5	3	13	1	2	4	3	0	10	1	0	178
	J1	16069-16126	Hap_1	3	0	0	0	5	13	1	3	6	0	0	1	4	7	2	0	11	0	4	1	0	2	3	0	0	2	1	0	69
	K	16224-16311	Hap_20	1	0	0	0	5	7	4	6	5	0	0	1	4	5	2	1	6	2	2	1	2	1	0	0	0	0	0	3	58
	K	16093-16224-16311	Hap_21	1	0	0	0	5	12	0	5	1	0	0	1	9	6	5	1	15	3	0	0	1	1	2	0	0	0	0	0	68
	V	16298	Hap_3	2	0	0	0	4	7	1	1	1	0	0	0	2	1	2	0	7	0	0	1	0	0	1	0	0	0	0	0	30
Informative haplotypes	H	16093-16129	Hap_4	1	0	0	0	0	1	0	0	0	0	0	0	0	1	0	0	0	0	0	0	0	0	0	0	0	0	0	0	3
	H5	16304	Hap_6	1	0	0	0	2	1	0	0	0	0	0	0	0	6	2	0	0	0	2	5	0	0	0	0	0	0	1	0	20
	I	16129-16223-16391	Hap_8	1	0	0	0	0	0	0	1	0	0	0	0	0	0	0	0	0	0	1	0	0	3	0	0	0	0	0	0	6
	K1b1a	16093-16224-16311-16319	Hap_11	3	0	0	0	1	0	0	1	0	0	0	0	1	0	2	0	1	0	3	1	0	1	1	1	0	0	0	0	16
	H11	16293-16311	Hap_12	1	0	0	0	0	0	0	0	0	0	0	0	0	0	0	0	0	0	0	1	0	0	0	1	0	0	0	0	3
	T1a	16126-16163-16186-16294	Hap_13	1	0	0	0	3	0	0	0	0	3	0	0	0	1	0	0	0	0	3	1	0	0	0	0	1	0	0	0	13
	U4	16356	Hap_15	2	0	3	0	1	0	0	0	0	1	6	0	1	0	0	1	2	0	1	1	0	0	0	1	0	0	0	0	20
	H	16093	Hap_17	1	0	0	0	2	2	0	0	1	0	0	0	1	1	0	1	0	0	0	0	0	0	0	0	0	0	0	0	9
	H6/8	16362	Hap_18	2	0	0	0	0	0	1	0	0	2	5	0	0	0	0	2	0	0	1	0	0	0	0	1	0	1	0	0	15
Unique haplotypes	H2a2b	16235-16291	Hap_7	2	0	0	0	0	0	0	0	0	0	0	0	0	0	0	0	0	0	0	0	0	0	0	0	0	0	0	0	2
	K1a1b1a	16093-16136-16224-16234-16311	Hap_22	1	0	0	0	0	0	0	0	0	0	0	0	0	0	0	0	0	0	0	0	0	0	0	0	0	0	0	0	1
	U5	16192-16256-16291-16399	Hap_16	1	0	0	0	0	0	0	0	0	0	0	0	0	0	0	0	0	0	0	0	0	0	0	0	0	0	0	0	1
	K1a	16093-16172-16224-16311	Hap_9	2	0	0	0	0	0	0	0	0	0	0	0	0	0	0	0	0	0	0	0	0	0	0	0	0	0	0	0	2
	U5	16192-16270-16293-16399	Hap_2	1	0	0	0	0	0	0	0	0	0	0	0	0	0	0	0	0	0	0	0	0	0	0	0	0	0	0	0	1
	T2	16126-16294-16296-16301	Hap_19	1	0	0	0	0	0	0	0	0	0	0	0	0	0	0	0	0	0	0	0	0	0	0	0	0	0	0	0	1
	T	16126-16186-16294	Hap_10	1	0	0	0	0	0	0	0	0	0	0	0	0	0	0	0	0	0	0	0	0	0	0	0	0	0	0	0	1
	H ?	16086 - 16223	Hap_14	1	0	0	0	0	0	0	0	0	0	0	0	0	0	0	0	0	0	0	0	0	0	0	0	0	0	0	0	1
	U5	16069-16256-16270	Hap_23	1	0	0	0	0	0	0	0	0	0	0	0	0	0	0	0	0	0	0	0	0	0	0	0	0	0	0	0	1
			N Ind Total	37	27	55	9	88	125	25	60	65	41	24	28	68	100	36	33	120	17	50	61	18	22	15	106	6	23	19	9	1287
			N Ind Ht		6	11	2	37	60	12	32	28	9	12	8	28	39	20	6	65	10	20	25	4	10	11	7	1	13	3	3
			N Ht inf		0	3	0	9	4	1	2	1	6	11	0	3	9	4	4	3	0	11	9	0	4	1	4	1	1	1	0
			% inf/total		0	5.45455	0	10.2273	3.2	4	3.33333	1.53846	14.6341	45.8333	0	4.41176	9	11.1111	12.1212	2.5	0	22	14.7541	0	18.1818	6.66667	3.77358	16.6667	4.34783	5.26316	0
			% Ht part		22.2222	20	22.2222	42.0455	48	48	53.3333	43.0769	21.9512	50	28.5714	41.1765	39	55.5556	18.1818	54.1667	58.8235	40	40.9836	22.2222	45.4545	73.3333	6.60377	16.6667	56.5217	15.7895	33.3333
			% Ht non inf		22.2222	14.5455	22.2222	27.2727	39.2	40	48.3333	40	7.31707	4.16667	28.5714	33.8235	29	44.4444	6.06061	45.8333	58.8235	18	24.5902	22.2222	27.2727	60	2.83019	0	52.1739	10.5263	33.3333
			Ht non inf		6	8	2	24	49	10	29	26	3	1	8	23	29	16	2	55	10	9	15	4	6	9	3	0	12	2	3
