# Supplementary material for: The multiple maternal legacy of the Late Iron Age group of Urville-Nacqueville (France, Normandy) documents a long-standing genetic contact zone in northwestern France
Source: PLoS One. 2018 Dec 6;13(12):e0207459. doi: 10.1371/journal.pone.0207459 (PMC6283558; doi:10.1371/journal.pone.0207459)
Supplement: S8 Table — (XLSX) [file pone.0207459.s012.xlsx]

## Sheet: FST values
Fst values measured between ancient European groups
	Urville	HGW	HGCN	HGS	EN_TransD	EN_MN_Germany_Alsace	Cardial	Epicardial	MN_France	Yamnaya	Catacombe	CH_Hungary	LN_Spain	MN_Germany	Neo_GB	BA_Armenia	CH_Iberian	BBC_Spain	CWC	BBC_Germany	BBC_GB	EBA_GB	EBA_Spain	Unetice	BA_Scandinavia	IA_Scythians	IA_Germany	IA_Spain
Urville	0	0.09721	0.10995	0.13953	0.03006	0.02402	0.02053	0.00215	0.00722	0.03731	0.04070	0.06322	0.00809	0.00797	-0.00076	-0.00156	0.00371	0.00288	0.00500	0.01713	0.00514	0.00238	0.00052	0.10778	0.10604	0.03154	0.03307	0.03935
HGW	0.09721	0	0.03103	0.05051	0.11035	0.11999	0.07860	0.10938	0.06774	0.05293	0.07418	0.13862	0.08371	0.07856	0.07285	0.09586	0.08023	0.09483	0.04954	0.03912	0.11490	0.04640	0.11150	0.18332	0.18664	0.04027	0.15820	0.02443
HGCN	0.10995	0.03103	0	-0.02339	0.14636	0.14994	0.11644	0.14013	0.10666	0.05566	0.08179	0.16107	0.10441	0.11000	0.08155	0.12627	0.10009	0.09832	0.07000	0.06667	0.12143	0.04679	0.11424	0.21863	0.21651	0.04756	0.13591	0.05247
HGS	0.13953	0.05051	-0.02339	0	0.14677	0.15368	0.17675	0.19307	0.14518	0.06283	0.14196	0.15337	0.11522	0.12099	0.10026	0.14303	0.12272	0.13789	0.08234	0.09432	0.12136	0.06310	0.13640	0.45004	0.23577	0.04248	0.21378	0.09783
EN_TransD	0.03006	0.11035	0.14636	0.14677	0	-0.00283	0.02885	0.02718	0.04110	0.04275	0.07954	0.00973	0.02184	0.00726	0.02534	0.02136	0.03008	0.03745	0.02116	0.04110	0.00282	0.03322	0.03262	0.13065	-0.01641	0.04441	0.08018	0.06594
EN_MN_Germany_Alsace	0.02402	0.11999	0.14994	0.15368	-0.00283	0	0.03123	0.02495	0.03868	0.05345	0.08197	0.01882	0.02495	0.00795	0.02696	0.02454	0.02991	0.03319	0.03017	0.04606	0.00129	0.03289	0.03050	0.11847	0.01387	0.05029	0.07363	0.06966
Cardial	0.02053	0.07860	0.11644	0.17675	0.02885	0.03123	0	0.01781	0.01251	0.02926	0.04710	0.06894	0.01611	0.00592	0.02415	0.00885	0.01661	0.01680	0.01074	0.01752	0.02135	0.01885	0.04024	0.11523	0.08505	0.01768	0.06311	0.02723
Epicardial	0.00215	0.10938	0.14013	0.19307	0.02718	0.02495	0.01781	0	0.04923	0.05631	0.10703	0.07758	0.00927	0.01327	0.01767	0.01866	0.01599	-0.00163	0.02914	0.04253	0.00466	0.04556	0.05880	0.18380	0.15253	0.07641	0.03474	0.07775
MN_France	0.00722	0.06774	0.10666	0.14518	0.04110	0.03868	0.01251	0.04923	0	0.04589	0.04518	0.07277	0.01678	0.01094	0.00942	0.01942	0.00727	0.02554	0.00878	0.01873	0.03720	0.01728	0.01392	0.06959	0.12280	0.03518	0.09234	0.01530
Yamnaya	0.03731	0.05293	0.05566	0.06283	0.04275	0.05345	0.02926	0.05631	0.04589	0	0.02584	0.02615	0.04293	0.03154	0.03100	0.03660	0.04175	0.04876	0.00466	0.00418	0.02781	-0.01133	0.04272	0.12627	0.02821	-0.00009	0.06517	0.02028
Catacombe	0.04070	0.07418	0.08179	0.14196	0.07954	0.08197	0.04710	0.10703	0.04518	0.02584	0	0.08735	0.07136	0.05614	0.06526	0.04465	0.05207	0.07882	0.02644	0.02077	0.08263	0.02198	0.04979	0.12612	0.15016	0.02379	0.11025	0.03083
CH_Hungary	0.06322	0.13862	0.16107	0.15337	0.00973	0.01882	0.06894	0.07758	0.07277	0.02615	0.08735	0	0.05414	0.02806	0.05727	0.04930	0.05760	0.08314	0.03430	0.04974	0.02976	0.02845	0.04695	0.23894	-0.01895	0.04248	0.12630	0.08322
LN_Spain	0.00809	0.08371	0.10441	0.11522	0.02184	0.02495	0.01611	0.00927	0.01678	0.04293	0.07136	0.05414	0	0.00053	-0.01108	0.01189	-0.00149	-0.01419	0.00246	0.02972	-0.01018	0.01425	0.00422	0.13239	0.07988	0.02953	0.03949	0.04096
MN_Germany	0.00797	0.07856	0.11000	0.12099	0.00726	0.00795	0.00592	0.01327	0.01094	0.03154	0.05614	0.02806	0.00053	0	0.00014	0.00747	0.00354	0.00564	0.00116	0.01793	-0.00102	0.01222	0.00583	0.08743	0.03982	0.02032	0.05433	0.03085
Neo_GB	-0.00076	0.07285	0.08155	0.10026	0.02534	0.02696	0.02415	0.01767	0.00942	0.03100	0.06526	0.05727	-0.01108	0.00014	0	0.00931	-0.00644	-0.00876	-0.00516	0.01941	-0.00861	0.00323	-0.00077	0.15257	0.09859	0.02531	0.02895	0.03335
BA_Armenia	-0.00156	0.09586	0.12627	0.14303	0.02136	0.02454	0.00885	0.01866	0.01942	0.03660	0.04465	0.04930	0.01189	0.00747	0.00931	0	0.01505	0.00962	0.00763	0.02672	0.00961	0.01752	0.01368	0.11779	0.06381	0.03906	0.04407	0.04455
CH_Iberian	0.00371	0.08023	0.10009	0.12272	0.03008	0.02991	0.01661	0.01599	0.00727	0.04175	0.05207	0.05760	-0.00149	0.00354	-0.00644	0.01505	0	-0.00254	0.00276	0.02260	0.01109	0.01002	-0.00720	0.08392	0.09915	0.03190	0.04661	0.02530
BBC_Spain	0.00288	0.09483	0.09832	0.13789	0.03745	0.03319	0.01680	-0.00163	0.02554	0.04876	0.07882	0.08314	-0.01419	0.00564	-0.00876	0.00962	-0.00254	0	0.01329	0.02750	-0.01787	0.01391	0.01846	0.21753	0.14077	0.03070	-0.00173	0.05350
CWC	0.00500	0.04954	0.07000	0.08234	0.02116	0.03017	0.01074	0.02914	0.00878	0.00466	0.02644	0.03430	0.00246	0.00116	-0.00516	0.00763	0.00276	0.01329	0	0.00274	0.01075	-0.00626	0.00283	0.10355	0.04425	0.00297	0.05899	0.01351
BBC_Germany	0.01713	0.03912	0.06667	0.09432	0.04110	0.04606	0.01752	0.04253	0.01873	0.00418	0.02077	0.04974	0.02972	0.01793	0.01941	0.02672	0.02260	0.02750	0.00274	0	0.03031	-0.00718	0.04584	0.05050	0.08055	-0.00035	0.07041	0.00693
BBC_GB	0.00514	0.11490	0.12143	0.12136	0.00282	0.00129	0.02135	0.00466	0.03720	0.02781	0.08263	0.02976	-0.01018	-0.00102	-0.00861	0.00961	0.01109	-0.01787	0.01075	0.03031	0	0.00516	0.02162	0.24569	0.03523	0.02025	0.00190	0.07128
EBA_GB	0.00238	0.04640	0.04679	0.06310	0.03322	0.03289	0.01885	0.04556	0.01728	-0.01133	0.02198	0.02845	0.01425	0.01222	0.00323	0.01752	0.01002	0.01391	-0.00626	-0.00718	0.00516	0	0.01349	0.14547	0.05910	-0.01037	0.03424	0.01232
EBA_Spain	0.00052	0.11150	0.11424	0.13640	0.03262	0.03050	0.04024	0.05880	0.01392	0.04272	0.04979	0.04695	0.00422	0.00583	-0.00077	0.01368	-0.00720	0.01846	0.00283	0.04584	0.02162	0.01349	0	0.24884	0.09455	0.02808	0.06146	0.04183
Unetice	0.39258	0.18332	0.21863	0.45004	0.13065	0.11847	0.11523	0.18380	0.06959	0.12627	0.12612	0.23894	0.13239	0.08743	0.15257	0.11779	0.08392	0.21753	0.10355	0.05050	0.24569	0.14547	0.24884	0	0.45902	0.17755	0.36975	0.08465
BA_Scandinavia	0.10604	0.18664	0.21651	0.23577	-0.01641	0.01387	0.08505	0.15253	0.12280	0.02821	0.15016	-0.01895	0.07988	0.03982	0.09859	0.06381	0.09915	0.14077	0.04425	0.08055	0.03523	0.05910	0.09455	0.45902	0	0.04039	0.18182	0.15208
IA_Scythians	0.03154	0.04027	0.04756	0.04248	0.04441	0.05029	0.01768	0.07641	0.03518	-0.00009	0.02379	0.04248	0.02953	0.02032	0.02531	0.03906	0.03190	0.03070	0.00297	-0.00035	0.02025	-0.01037	0.02808	0.17755	0.04039	0	0.07004	0.01927
IA_Germany	0.03307	0.15820	0.13591	0.21378	0.08018	0.07363	0.06311	0.03474	0.09234	0.06517	0.11025	0.12630	0.03949	0.05433	0.02895	0.04407	0.04661	-0.00173	0.05899	0.07041	0.00190	0.03424	0.06146	0.36975	0.18182	0.07004	0	0.12365
IA_Spain	0.03935	0.02443	0.05247	0.09783	0.06594	0.06966	0.02723	0.07775	0.01530	0.02028	0.03083	0.08322	0.04096	0.03085	0.03335	0.04455	0.02530	0.05350	0.01351	0.00693	0.07128	0.01232	0.04183	0.08465	0.15208	0.01927	0.12365	0

## Sheet: p-values
p-values of Fst measured between ancient European groups
		Urville	HGW	HGCN	HGS	EN_TransD	EN_MN_Germany_Alsace	Cardial	Epicardial	MN_France	Yamnaya	Catacombe	CH_Hungary	LN_Spain	MN_Germany	Neo_GB	BA_Armenia	CH_Iberian	BBC_Spain	CWC	BBC_Germany	BBC_GB	EBA_GB	EBA_Spain	Unetice	BA_Scandinavia	IA_Scythians	IA_Germany	IA_Spain
	Urville	*
	HGW	0.00000+-0.0000	*
	HGCN	0.00000+-0.0000	0.02637+-0.0056	*
	HGS	0.00098+-0.0010	0.08496+-0.0088	0.70898+-0.0162	*
	EN_TransD	0.00488+-0.0020	0.00000+-0.0000	0.00000+-0.0000	0.00098+-0.0010	*
	EN_MN_Germany_Alsace	0.02344+-0.0052	0.00000+-0.0000	0.00000+-0.0000	0.00586+-0.0030	0.64551+-0.0137	*
	Cardial	0.06641+-0.0072	0.00000+-0.0000	0.00000+-0.0000	0.00000+-0.0000	0.03027+-0.0069	0.02930+-0.0050	*
	Epicardial	0.02148+-0.0043	0.00000+-0.0000	0.00000+-0.0000	0.00000+-0.0000	0.00586+-0.0022	0.00684+-0.0027	0.11426+-0.0112	*
	MN_France	0.15918+-0.0099	0.00000+-0.0000	0.00000+-0.0000	0.00000+-0.0000	0.00000+-0.0000	0.00000+-0.0000	0.10156+-0.0097	0.00000+-0.0000	*
	Yamnaya	0.00684+-0.0027	0.00000+-0.0000	0.00000+-0.0000	0.02637+-0.0054	0.00098+-0.0010	0.00000+-0.0000	0.02539+-0.0045	0.00000+-0.0000	0.00000+-0.0000	*
	Catacombe	0.00781+-0.0028	0.00000+-0.0000	0.00293+-0.0016	0.00391+-0.0019	0.00000+-0.0000	0.00000+-0.0000	0.00391+-0.0019	0.00000+-0.0000	0.00098+-0.0010	0.04883+-0.0080	*
	CH_Hungary	0.00195+-0.0014	0.00000+-0.0000	0.00000+-0.0000	0.00000+-0.0000	0.15137+-0.0100	0.08105+-0.0077	0.00195+-0.0014	0.00098+-0.0010	0.00000+-0.0000	0.04785+-0.0064	0.00098+-0.0010	*
	LN_Spain	0.14746+-0.0103	0.00000+-0.0000	0.00000+-0.0000	0.00098+-0.0010	0.00879+-0.0025	0.00488+-0.0020	0.08789+-0.0103	0.15332+-0.0131	0.01660+-0.0039	0.00000+-0.0000	0.00000+-0.0000	0.00098+-0.0010	*
	MN_Germany	0.13770+-0.0106	0.00000+-0.0000	0.00000+-0.0000	0.00098+-0.0010	0.07520+-0.0089	0.06348+-0.0096	0.23242+-0.0131	0.05566+-0.0069	0.02539+-0.0058	0.00098+-0.0010	0.00000+-0.0000	0.00977+-0.0033	0.38574+-0.0153	*
	Neo_GB	0.42383+-0.0151	0.00098+-0.0010	0.00000+-0.0000	0.01172+-0.0033	0.02148+-0.0045	0.01172+-0.0036	0.05371+-0.0062	0.08789+-0.0097	0.13184+-0.0116	0.00977+-0.0029	0.00195+-0.0014	0.00195+-0.0014	0.94043+-0.0061	0.40039+-0.0154	*
	BA_Armenia	0.46387+-0.0162	0.00000+-0.0000	0.00000+-0.0000	0.00098+-0.0010	0.03027+-0.0044	0.02246+-0.0044	0.19727+-0.0130	0.05859+-0.0070	0.02441+-0.0041	0.00488+-0.0020	0.00000+-0.0000	0.00781+-0.0024	0.12109+-0.0104	0.15918+-0.0111	0.17090+-0.0095	*
	CH_Iberian	0.23926+-0.0128	0.00098+-0.0010	0.00000+-0.0000	0.00391+-0.0019	0.00000+-0.0000	0.00000+-0.0000	0.08984+-0.0070	0.05469+-0.0057	0.08203+-0.0081	0.00000+-0.0000	0.00000+-0.0000	0.00000+-0.0000	0.52637+-0.0161	0.17090+-0.0136	0.79688+-0.0088	0.05469+-0.0065	*
	BBC_Spain	0.32910+-0.0137	0.00000+-0.0000	0.00000+-0.0000	0.00586+-0.0022	0.03125+-0.0055	0.04883+-0.0078	0.16504+-0.0103	0.41602+-0.0164	0.07129+-0.0074	0.00781+-0.0034	0.00000+-0.0000	0.00781+-0.0028	0.84863+-0.0134	0.25586+-0.0145	0.61914+-0.0163	0.20996+-0.0138	0.47461+-0.0134	*
	CWC	0.22656+-0.0124	0.00000+-0.0000	0.00000+-0.0000	0.00293+-0.0016	0.00879+-0.0029	0.00098+-0.0010	0.16309+-0.0103	0.00586+-0.0026	0.08594+-0.0084	0.23047+-0.0125	0.02832+-0.0042	0.01172+-0.0033	0.29492+-0.0140	0.35742+-0.0136	0.67188+-0.0142	0.16797+-0.0093	0.26953+-0.0159	0.15723+-0.0112	*
	BBC_Germany	0.04395+-0.0066	0.00195+-0.0014	0.00000+-0.0000	0.00781+-0.0028	0.00000+-0.0000	0.00000+-0.0000	0.05176+-0.0065	0.00000+-0.0000	0.00586+-0.0022	0.20508+-0.0149	0.03418+-0.0056	0.00391+-0.0019	0.00000+-0.0000	0.00195+-0.0014	0.03516+-0.0070	0.00781+-0.0028	0.00391+-0.0019	0.05566+-0.0078	0.26758+-0.0143	*
	BBC_GB	0.28125+-0.0174	0.00000+-0.0000	0.00195+-0.0014	0.00781+-0.0028	0.31934+-0.0114	0.37988+-0.0112	0.13965+-0.0133	0.30273+-0.0146	0.01172+-0.0030	0.05469+-0.0071	0.00000+-0.0000	0.09473+-0.0068	0.72168+-0.0133	0.44141+-0.0149	0.60938+-0.0156	0.18750+-0.0129	0.20410+-0.0123	0.73340+-0.0145	0.20020+-0.0127	0.02832+-0.0049	*
	EBA_GB	0.34473+-0.0137	0.01172+-0.0033	0.00879+-0.0029	0.05469+-0.0072	0.01953+-0.0039	0.03320+-0.0069	0.11328+-0.0101	0.01465+-0.0044	0.06641+-0.0081	0.79590+-0.0130	0.11230+-0.0082	0.07520+-0.0074	0.13086+-0.0116	0.12109+-0.0097	0.33105+-0.0128	0.10938+-0.0115	0.17480+-0.0124	0.22461+-0.0155	0.62598+-0.0158	0.70410+-0.0141	0.33789+-0.0178	*
	EBA_Spain	0.37891+-0.0160	0.00000+-0.0000	0.00098+-0.0010	0.01270+-0.0044	0.06641+-0.0075	0.04688+-0.0067	0.04102+-0.0061	0.01855+-0.0041	0.15723+-0.0113	0.02246+-0.0044	0.03613+-0.0057	0.03320+-0.0043	0.32031+-0.0149	0.27832+-0.0131	0.41211+-0.0147	0.16895+-0.0126	0.58691+-0.0153	0.20703+-0.0152	0.37012+-0.0162	0.01660+-0.0037	0.16797+-0.0148	0.23828+-0.0111	*
	Unetice	0.00000+-0.0000	0.00000+-0.0000	0.00000+-0.0000	0.00000+-0.0000	0.00000+-0.0000	0.00000+-0.0000	0.00000+-0.0000	0.00000+-0.0000	0.00000+-0.0000	0.00000+-0.0000	0.00000+-0.0000	0.00000+-0.0000	0.00000+-0.0000	0.00000+-0.0000	0.00000+-0.0000	0.00000+-0.0000	0.00000+-0.0000	0.00000+-0.0000	0.00000+-0.0000	0.00000+-0.0000	0.00000+-0.0000	0.00000+-0.0000	0.00000+-0.0000	*
	BA_Scandinavia	0.01465+-0.0037	0.00098+-0.0010	0.00000+-0.0000	0.00000+-0.0000	0.53125+-0.0131	0.29883+-0.0147	0.03711+-0.0050	0.00391+-0.0019	0.00586+-0.0022	0.19922+-0.0118	0.01172+-0.0033	0.61426+-0.0148	0.04785+-0.0077	0.12012+-0.0101	0.03906+-0.0066	0.03906+-0.0058	0.02051+-0.0045	0.01367+-0.0037	0.08984+-0.0097	0.04395+-0.0073	0.21973+-0.0119	0.09082+-0.0097	0.03906+-0.0068	0.00000+-0.0000	*
	IA_Scythians	0.03125+-0.0067	0.03223+-0.0051	0.01660+-0.0034	0.08496+-0.0105	0.00879+-0.0032	0.01367+-0.0031	0.12598+-0.0093	0.00195+-0.0014	0.01367+-0.0039	0.41406+-0.0145	0.09863+-0.0088	0.01953+-0.0046	0.03320+-0.0047	0.06055+-0.0066	0.06738+-0.0074	0.00977+-0.0038	0.02734+-0.0049	0.06445+-0.0083	0.35156+-0.0125	0.43359+-0.0148	0.15918+-0.0105	0.67188+-0.0195	0.11914+-0.0074	0.00000+-0.0000	0.13672+-0.0106	*
	IA_Germany	0.11719+-0.0123	0.00000+-0.0000	0.00293+-0.0016	0.00488+-0.0020	0.01758+-0.0039	0.02930+-0.0052	0.03906+-0.0066	0.11719+-0.0086	0.00293+-0.0016	0.02344+-0.0054	0.00977+-0.0033	0.00195+-0.0014	0.07129+-0.0081	0.03906+-0.0072	0.14941+-0.0089	0.06641+-0.0078	0.05664+-0.0079	0.44043+-0.0153	0.02246+-0.0042	0.01758+-0.0039	0.38574+-0.0183	0.13184+-0.0119	0.06152+-0.0074	0.00000+-0.0000	0.00391+-0.0019	0.03125+-0.0048	*
	IA_Spain	0.01172+-0.0027	0.07617+-0.0088	0.00781+-0.0024	0.03320+-0.0059	0.00000+-0.0000	0.00098+-0.0010	0.04883+-0.0064	0.00000+-0.0000	0.08984+-0.0103	0.06738+-0.0100	0.05176+-0.0058	0.00098+-0.0010	0.00781+-0.0024	0.01172+-0.0033	0.04004+-0.0059	0.00195+-0.0014	0.03711+-0.0056	0.02734+-0.0043	0.11621+-0.0115	0.21094+-0.0161	0.00293+-0.0016	0.20020+-0.0110	0.07617+-0.0061	0.00098+-0.0010	0.01758+-0.0039	0.13281+-0.0113	0.00586+-0.0022	*
