# Supplementary material for: The multiple maternal legacy of the Late Iron Age group of Urville-Nacqueville (France, Normandy) documents a long-standing genetic contact zone in northwestern France
Source: PLoS One. 2018 Dec 6;13(12):e0207459. doi: 10.1371/journal.pone.0207459 (PMC6283558; doi:10.1371/journal.pone.0207459)
Supplement: S9 Table — (XLSX) [file pone.0207459.s013.xlsx]

## Sheet: Modern Dataset
	Population	N	References
	Albania	84	[1, 2]
	Armenia	233	[3, 4]
	Austria	371	[5, 6]
	Azerbaidjan	87	[3, 4]
	Basque	211	[3, 7]
	Belarus	260	[8]
	Bosnia	137	[9]
	Bulgaria	1308	[10, 11]
	Czech Republic	245	[12, 13]
	Britain	96	[14]
	Estonia	48	[15, 16]
	Finland	603	[17, 18]
	Germany	1028	[19-25]
	Greece (Greece + Cyprus + Crete)	667	[2, 26-28]
	Hungaria	377	[29-31]
	Iceland	430	[16, 32]
	Irland	298	[33]
	Italia (Italia + Sardaigne)	1629	[34-43]
	Latvia	299	[44]
	Lithuania	180	[45]
	Macedonia	230	[2, 46]
	Norway	397	[47, 48]
	Poland	804	[49, 50]
	Portugal	299	[51]
	Romania (Romania + TransSylvania)	441	[2]
	Russia	527	[4, 49, 50, 52-55]
	Russia Caucasus	300
	Scotland	1675	[48]
	Slovakia	565	[54, 56]
	Slovenia	231	[9, 57]
	Spain	1565	[58-64]
	Sweden	60	[15, 16, 65]
	Switzerland	227	[66, 67]
	Total	15912
	France
	Bearn	81	[68]
	Bretagne	58	[69]
	Calvados	46	[68]
	Finistere	120	[68]
	Herault	85	[68]
	Loire-Atlantique	75	[68]
	Maine et Loire	54	[68]
	Morbihan	41	[68]
	Normandie	38	[69]
	Pyrenees	69	[69]
	Rhone	46	[68]
	Sarthe	36	[68]
	Somme	79	[68]
	Var	37	[68]
	Vendee	80	[68]
	Vienne	44	[68]
	Total France	989
	Total	16901
1	Belledi M, Poloni ES, Casalotti R, Conterio F, Mikerezi I, et al. Maternal and paternal lineages in Albania and the genetic structure of Indo-European populations. European Journal of Human Genetics; 2000. 8: 480-486.
2	Bosch E, Calafell F, González-Neira A, Flaiz C, Mateu E, et al. Paternal and maternal lineages in the Balkans show a homogeneous landscape over linguistic barriers, except for the isolated Aromuns. Annals of Human Genetics; 2006. 70: 459-487.
3	Richards M, Macaulay V, Hickey E, Vega E, Sykes B, et al. Tracing European founder lineages in the Near Eastern mtDNA pool. American Journal of Human Genetics; 2000. 67: 1251 - 1276.
4	Nasidze I, Stoneking M. Mitochondrial DNA variation and language replacements in the Caucasus. Proceedings of the Royal Society of London Series B: Biological Sciences; 2001. 268: 1197-1206.
5	Brandstätter A, Egyed B, Zimmermann B, Duftner N, Padar Z, et al. Migration rates and genetic structure of two Hungarian ethnic groups in Transylvania, Romania. Annals of Human Genetics; 2007. 71: 791-803.
6	Parson W, Parsons TJ, Scheithauer R, Holland MM. Population data for 101 Austrian Caucasian mitochondrial DNA d-loop sequences: Application of mtDNA sequence analysis to a forensic case. International Journal of Legal Medicine; 1998. 111: 124-132.
7	Alfonso-Sánchez M, Cardoso S, Martínez-Bouzas C, Pena J, Herrera R, et al. Mitochondrial DNA haplogroup diversity in Basques: a reassessment based on HVI and HVII polymorphisms. American Journal of Human Biology; 2008. 20: 154-164.
8	Kushniarevich A, Sivitskaya L, Danilenko N, Novogrodskii T, Tsybovsky I, et al. Uniparental Genetic Heritage of Belarusians: Encounter of Rare Middle Eastern Matrilineages with a Central European Mitochondrial DNA Pool. PLoS One; 2013. 8: e66499.
9	Malyarchuk BA, Grzybowski T, Derenko MV, Czarny J, Drobnič K, et al. Mitochondrial DNA Variability in Bosnians and Slovenians. Annals of Human Genetics; 2003. 67: 412-425.
10	Calafell F, Underhill P, Tolun A, Angelicheva D, Kalaydjieva L. From Asia to Europe: mitochondrial DNA sequence variability in Bulgarians and Turks. Annals of Human Genetics; 1996. 60: 35-49.
11	Karachanak S, Carossa V, Nesheva D, Olivieri A, Pala M, et al. Bulgarians vs the other European populations: a mitochondrial DNA perspective. International Journal of Legal Medicine; 2012. 126: 497-503.
12	Malyarchuk BA, Vanecek T, Perkova MA, Derenko MV, Sip M. Mitochondrial DNA variability in the Czech population, with application to the ethnic history of Slavs. Human Biology; 2006. 681-696.
13	Vanecek T, Vorel F, Sip M. Mitochondrial DNA D-loop hypervariable regions: Czech population data. International Journal of Legal Medicine; 2004. 118: 14-18.
14	Piercy R, Sullivan KM, Benson N, Gill P. The application of mitochondrial DNA typing to the study of white Caucasian genetic identification. International Journal of Legal Medicine; 1993. 106: 85-90.
15	Sajantila A, Salem AH, Savolainen P, Bauer K, Gierig C, et al. Paternal and maternal DNA lineages reveal a bottleneck in the founding of the Finnish population. Proceedings of the National Academy of Sciences; 1996. 93: 12035-12039.
16	Sajantila A, Lahermo P, Anttinen T, Lukka M, Sistonen P, et al. Genes and languages in Europe: an analysis of mitochondrial lineages. Genome Research; 1995. 5: 42-52.
17	Hedman M, Brandstätter A, Pimenoff V, Sistonen P, Palo J, et al. Finnish mitochondrial DNA HVS-I and HVS-II population data. Forensic Science International; 2007. 172: 171-178.
18	Meinilä M, Finnilä S, Majamaa K (2007). Evidence for mtDNA Admixture between the Finns and the Saami. Human Heredity; 2007. 52: 160-170.
19	Lutz S, Weisser H-J, Heizmann J, Pollak S. Location and frequency of polymorphic positions in the mtDNA control region of individuals from Germany. International Journal of Legal Medicine; 1998. 111: 67-77.
20	Poetsch M, Wittig H, Krause D, Lignitz E. Mitochondrial diversity of a northeast German population sample. Forensic Science International; 2003. 137: 125-132.
21	Tetzlaff S, Brandstätter A, Wegener R, Parson W, Weirich V. Mitochondrial DNA population data of HVS-I and HVS-II sequences from a northeast German sample. Forensic Science International; 2007. 172: 218-224.
22	Baasner A, Schäfer C, Junge A, Madea B. Polymorphic sites in human mitochondrial DNA control region sequences: population data and maternal inheritance. Forensic Science International; 2007. 98: 169-178.
23	Pfeiffer H, Brinkmann B, Hühne J, Rolf B, Morris AA, et al. Expanding the forensic German mitochondrial DNA control region database: genetic diversity as a function of sample size and microgeography. International Journal of Legal Medicine; 1999. 112: 291-298.
24	Brandstätter A, Klein R, Duftner N, Wiegand P, Parson W. Application of a quasi-median network analysis for the visualization of character conflicts to a population sample of mitochondrial DNA control region sequences from southern Germany (Ulm). International Journal of Legal Medicine; 2006. 120: 310-314.
25	Hofmann S, Jaksch M, Bezold R, Mertens S, Aholt S, et al. Population genetics and disease susceptibility: characterization of central European haplogroups by mtDNA gene mutations, correlation with D loop variants and association with disease. Human Molecular Genetics; 1997. 6: 1835-1846.
26	Irwin J, Saunier J, Strouss K, Paintner C, Diegoli T, et al. Mitochondrial control region sequences from northern Greece and Greek Cypriots. International Journal of Legal Medicine; 2008. 122: 87-89.
27	Vernesi C, Di Benedetto G, Caramelli D, Secchieri E, Simoni L, et al. Genetic characterization of the body attributed to the evangelist Luke. Proceedings of the National Academy of Sciences; 2001. 98: 13460-13463.
28	Villems R. AJ274757-AJ274942. In: NCBI. 2000.
29	Bogacsi-Szabo E, Kalmar T, Csanyi B, Tömöry G, Czibula A, et al. Mitochondrial DNA of ancient Cumanians: culturally Asian steppe nomadic immigrants with substantially more western Eurasian mitochondrial DNA lineages. Human Biology; 2005. 639-662.
30	Irwin J, Egyed B, Saunier J, Szamosi G, O’Callaghan J, et al. Hungarian mtDNA population databases from Budapest and the Baranya county Roma. International Journal of Legal Medicine; 2007. 121: 377-383.
31	Tömöry G, Csányi B, Bogácsi-Szabó E, Kalmár T, Czibula Á, et al. Comparison of maternal lineage and biogeographic analyses of ancient and modern Hungarian populations. American Journal of Physical Anthropology; 2007. 134: 354-368.
32	Helgason A, Sigurðardóttir S, Gulcher JR, Ward R, Stefánsson K. mtDNA and the origin of the Icelanders: deciphering signals of recent population history. The American Journal of Human Genetics; 2000. 66: 999-1016.
33	McEvoy B, Richards M, Forster P, Bradley DG. The Longue Durée of Genetic Ancestry: Multiple Genetic Marker Systems and Celtic Origins on the Atlantic Facade of Europe. The American Journal of Human Genetics; 2004. 75: 693-702.
34	Falchi A, Giovannoni L, Calo CM, Piras IS, Moral P, et al. Genetic history of some western Mediterranean human isolates through mtDNA HVR1 polymorphisms. Journal of Human Genetics; 2006. 51: 9-14.
35	Calò C, Melis A, Vona G, Piras I. Review Synthetic Article: Sardinian Population (Italy): a Genetic Review. International Journal of Modern Anthropology; 2001. 1: 39-64.
36	Di Rienzo A, Wilson AC. Branching pattern in the evolutionary tree for human mitochondrial DNA. Proceedings of the National Academy of Sciences; 1991. 88: 1597-1601.
37	Mogentale-Profizi N, Chollet L, StÉVanovitch A, Dubut V, Poggi C, et al. Mitochondrial DNA sequence diversity in two groups of Italian Veneto speakers from Veneto. Annals of Human Genetics; 2001. 65: 153-166.
38	Turchi C, Buscemi L, Previderè C, Grignani P, Brandstätter A, et al. Italian mitochondrial DNA database: results of a collaborative exercise and proficiency testing. International Journal of Legal Medicine; 2008. 122: 199-204.
39	Francalacci P, Bertranpetit J, Calafell F, Underhill PA. Sequence diversity of the control region of mitochondrial DNA in Tuscany and its implications for the peopling of Europe. American Journal of Physical Anthropology; 1996. 100: 443-460.
40	Achilli A, Olivieri A, Pala M, Metspalu E, Fornarino S, et al. Mitochondrial DNA variation of modern Tuscans supports the near eastern origin of Etruscans. The American Journal of Human Genetics; 2007. 80: 759-768.
41	Babalini C, Martínez-Labarga C, Tolk H-V, Kivisild T, Giampaolo R, et al. The population history of the Croatian linguistic minority of Molise (southern Italy): a maternal view. European Journal of Human Genetics; 2005. 13: 902-912.
42	Cali F, Le Roux M, D’Anna R, Flugy A, De Leo G, et al. MtDNA control region and RFLP data for Sicily and France. International Journal of Legal Medicine; 2001. 114: 229-231.
43	Vona G, Ghiani ME, Calò CM, Vacca L, Memmì M, et al. Mitochondrial DNA sequence analysis in Sicily. American Journal of Human Biology; 2001. 13: 576-589.
44	Pliss L, Tambets K, Loogväli EL, Pronina N, Lazdins M, et al. Mitochondrial DNA Portrait of Latvians: Towards the Understanding of the Genetic Structure of Baltic-Speaking Populations. Annals of Human Genetics; 2006. 70: 439-458.
45	Kasperavičiūtė D, Kučinskas V, Stoneking M. Y chromosome and mitochondrial DNA variation in Lithuanians. Annals of Human Genetics; 2004. 68: 438-452.
46	Zimmermann B, Brandstätter A, Duftner N, Niederwieser D, Spiroski M, et al. Mitochondrial DNA control region population data from Macedonia. Forensic Science International: Genetics; 2007. 1: e4-e9.
47	Passarino G, Cavalleri GL, Lin AA, Cavalli-Sforza LL, Borresen-Dale A-L, et al. Different genetic components in the Norwegian population revealed by the analysis of mtDNA and Y chromosome polymorphisms. European Journal of Human Genetics; 2002. 10: 521-529.
48	Helgason A, Hickey E, Goodacre S, Bosnes V, Stefánsson K, et al. mtDNA and the islands of the North Atlantic: estimating the proportions of Norse and Gaelic ancestry. The American Journal of Human Genetics; 2001. 68: 723-737.
49	Grzybowski T, Malyarchuk BA, Derenko MV, Perkova MA, Bednarek J, et al. Complex interactions of the Eastern and Western Slavic populations with other European groups as revealed by mitochondrial DNA analysis. Forensic Science International: Genetics; 2007. 1: 141-147.
50	Malyarchuk BA, Grzybowski T, Derenko MV, Czarny J, WoŹNiak M, et al. Mitochondrial DNA variability in Poles and Russians. Annals of Human Genetics; 2002. 66: 261-283.
51	Gonzalez AM, Brehm A, Pérez JA, Maca-Meyer N, Flores C, et al. Mitochondrial DNA affinities at the Atlantic fringe of Europe. American Journal of Physical Anthropology; 2003. 120: 391-404.
52	Quintana-Murci L, Chaix R, Wells S, Behar D, Sayar H, et al. Where West meets East: The complex mtDNA landscape of the Southwest and Central Asian corridor. American Journal of Human Genetics; 2004. 74: 827 - 845.
53	Macaulay V, Richards M, Hickey E, Vega E, Cruciani F, et al. The emerging tree of West Eurasian mtDNAs: a synthesis of control-region sequences and RFLPs. The American Journal of Human Genetics; 1999. 64: 232-249.
54	Malyarchuk BA, Perkova MA, Derenko MV, Vanecek T, Lazur J, et al. Mitochondrial DNA Variability in Slovaks, with Application to the Roma Origin. Annals of Human Genetics; 2007. 72: 228-240.
55	Malyarchuk BA, Derenko MV. Mitochondrial DNA variability in Russians and Ukrainians: Implication to the origin of the Eastern Slavs. Annals of Human Genetics; 2001. 65: 63-78.
56	Lehocký I, Baldovič M, Kádaši Ľ, Metspalu E. A database of mitochondrial DNA hypervariable regions I and II sequences of individuals from Slovakia. Forensic Science International: Genetics; 2008. 2: e53-e59.
57	Zupanič Pajnič I, Balažic J, Komel R. Sequence polymorphism of the mitochondrial DNA control region in the Slovenian population. International Journal of Legal Medicine; 2004. 118: 1-4.
58	Álvarez-Iglesias V, Mosquera-Miguel A, Cerezo M, Quintáns B, Zarrabeitia MT, et al. New population and phylogenetic features of the internal variation within mitochondrial DNA macro-haplogroup R0. PLoS One; 2009. 4: e5112.
59	Alvarez L, Santos C, Ramos A, Pratdesaba R, Francalacci P, et al. Mitochondrial DNA patterns in the Iberian Northern plateau: population dynamics and substructure of the Zamora province. American Journal of Physical Anthropology; 2010. 142: 531-539.
60	Larruga JM, Díez F, Pinto FM, Flores C, González AM. Mitochondrial DNA characterisation of European isolates: the Maragatos from Spain. European Journal of Human Genetics; 2001. 9: 708-716.
61	Casas MJ, Hagelberg E, Fregel R, Larruga JM, González AM. Human mitochondrial DNA diversity in an archaeological site in al‐Andalus: Genetic impact of migrations from North Africa in medieval Spain. American Journal of Physical Anthropology; 2006. 131: 539-551.
62	Falchi A, Giovannoni L, Calo CM, Piras IS, Moral P, et al. Genetic history of some western Mediterranean human isolates through mtDNA HVR1 polymorphisms. Journal of Human Genetics; 2006. 51: 9-14.
63	Maca-Meyer N, Sánchez-Velasco P, Flores C, Larruga J-M, González A-M, et al. Y chromosome and mitochondrial DNA characterization of Pasiegos, a human isolate from Cantabria (Spain). Annals of Human Genetics; 2003. 67: 329-339.
64	Crespillo M, Luque J, Paredes M, Fernandez R, Ramirez E, et al. Mitochondrial DNA sequences for 118 individuals from northeastern Spain. International Journal of Legal Medicine; 2000. 114: 130-132.
65	Kittles RA, Bergen AW, Urbanek M, Virkkunen M, Linnoila M, et al. Autosomal, mitochondrial, and Y chromosome DNA variation in Finland: Evidence for a male-specific bottleneck. American Journal of Physical Anthropology; 1999. 108: 381-399.
66	Dimo-Simonin N, Grange F, Taroni F, Brandt-Casadevall C, Mangin P. Forensic evaluation of mtDNA in a population from south west Switzerland. International Journal of Legal Medicine; 2000. 113: 89-97.
67	Pult I, Sajantila A, Simanainen J, Georgiev O, Schaffner W, et al. Mitochondrial DNA sequences from Switzerland reveal striking homogeneity of European populations. Biological Chemistry Hoppe-Seyler; 1994. 375: 837-840.
68	Richard C, Pennarun E, Kivisild T, Tambets K, Tolk H-V, et al. An mtDNA perspective of French genetic variation. Annals of Human Biology; 2007. 34: 68-79.
69	Dubut V, Chollet L, Murail P, Cartault F, Béraud-Colomb E, et al. mtDNA polymorphisms in five French groups: importance of regional sampling. European Journal of Human Genetics; 2004. 12: 293-300.
