# Supplementary material for: The multiple maternal legacy of the Late Iron Age group of Urville-Nacqueville (France, Normandy) documents a long-standing genetic contact zone in northwestern France
Source: PLoS One. 2018 Dec 6;13(12):e0207459. doi: 10.1371/journal.pone.0207459 (PMC6283558; doi:10.1371/journal.pone.0207459)
Supplement: S10 Table — (XLSX) [file pone.0207459.s014.xlsx]

## Sheet: ACP_UN_Moderne
mtDNA haplogroups frequencies for extant European populations
Population	H	HV	I	J	K	N	T	U4	U5	U_others	V	W	X	others
Albania	50	7.143	0	11.905	0	11.905	0	0	0	19.048	0	0	0	0
Austria	43.59	2.564	0.733	8.425	8.425	0.733	13.187	4.762	9.158	5.128	0	1.465	1.465	0.366
Belarus	37.079	4.12	2.622	8.989	3.745	3.371	7.491	3.745	11.985	4.494	5.243	3.371	1.124	2.622
Bosnia	47.917	2.083	2.778	6.944	4.167	0.694	4.861	5.556	11.806	2.083	6.25	1.389	1.389	2.083
Bulgaria	41.988	6.667	1.17	7.836	5.848	1.754	10.643	3.86	6.667	5.614	1.52	2.807	2.105	1.52
Czech_R	44.134	1.676	2.793	11.732	3.911	1.676	12.291	2.793	7.821	3.911	2.235	0.559	1.676	2.793
Georgia	20.313	0	3.125	3.125	12.5	0	21.875	7.813	6.25	7.813	0	7.813	4.688	4.688
Germany	45.351	1.794	3.1	10.114	5.546	0.163	10.93	2.936	7.178	2.936	2.61	1.794	1.468	4.078
Hungaria	37.94	2.01	2.01	8.543	6.03	4.523	11.558	3.015	7.286	3.769	4.523	4.774	0.503	3.518
Macedonia	46.725	5.677	1.31	6.55	4.367	2.62	8.297	1.747	6.987	8.734	0	3.493	2.62	0.873
Romania	41.905	7.619	0	22.857	0	8.571	0	0	0	17.143	0	0	0	1.905
Slovakia	43.501	3.293	2.946	8.666	3.813	0.693	9.532	5.546	10.919	3.293	1.213	2.08	1.213	3.293
Slovenia	47.115	0	1.923	9.615	3.846	0	5.769	5.769	10.577	2.885	6.731	4.808	0.962	0
Vienne	45.4545	4.54545	0	11.3636	13.6364	2.27273	0	0	4.54545	9.09091	2.27273	2.27273	0	4.54545
Vendee	57.5	6.25	2.5	7.5	7.5	0	5	2.5	2.5	3.75	3.75	0	0	1.25
Calvados	45.6522	2.17391	4.34783	10.8696	13.0435	0	2.17391	2.17391	8.69565	2.17391	4.34783	4.34783	0	0
Rhone	32.6087	10.8696	2.17391	13.0435	13.0435	4.34783	0	2.17391	4.34783	0	6.52174	0	2.17391	8.69565
Herault	35.2941	4.70588	1.17647	8.23529	5.88235	1.17647	15.2941	2.35294	14.1176	2.35294	2.35294	2.35294	1.17647	3.52941
Somme	35.443	6.32911	1.26582	8.86076	11.3924	5.06329	12.6582	1.26582	7.59494	1.26582	3.79747	1.26582	1.26582	2.53165
Maine et Loire	50.9091	10.9091	1.81818	5.45455	1.81818	0	16.3636	0	1.81818	5.45455	3.63636	0	1.81818	0
Sarthe	47.2222	2.77778	0	5.55556	13.8889	2.77778	8.33333	11.1111	5.55556	2.77778	0	0	0	0
Pyrenees-Atlantiques	58.0247	1.23457	0	17.284	3.7037	0	3.7037	6.17284	2.46914	0	4.93827	0	2.46914	0
Loire-Atlantique	53.3333	4	2.66667	2.66667	5.33333	0	6.66667	4	6.66667	8	2.66667	2.66667	1.33333	0
Finistere	35	2.5	4.16667	9.16667	8.33333	0.833333	6.66667	1.66667	15	5	5.83333	5.83333	0	0
Morbihan	53.6585	2.43902	0	4.87805	17.0732	0	7.31707	2.43902	2.43902	7.31707	0	2.43902	0	0
Ireland	44.333	1.333	3	10.667	12	0	7.333	1.333	8.333	2.667	5.667	2.333	0.667	0.333
England	42	1	12	12	10	0	8	6	4	0	3	1	1	0
Finland	40.299	1.493	2.985	4.478	4.146	0.498	3.648	0.663	8.126	18.905	3.648	6.965	1.493	2.653
Latvia	44.482	2.341	4.348	6.355	3.01	0	9.365	9.365	9.03	4.013	3.01	4.013	0.334	0.334
Norway	39.189	0	4.054	10.811	4.054	1.351	12.162	0	6.757	16.216	0	2.703	1.351	1.351
Poland	43.596	1.175	1.645	7.756	3.878	0.94	10.106	5.523	10.458	2.82	4.818	3.643	1.88	1.763
Basque	56.872	0	0.474	5.687	4.265	0	4.265	0.474	10.427	4.265	9.479	0	1.896	1.896
Greece	42.899	5.325	2.367	9.763	4.734	2.071	7.988	4.142	4.438	7.101	0.592	2.367	3.55	2.663
Italy	39.474	7.018	1.072	7.407	8.285	2.242	13.158	1.267	4.386	6.53	2.827	1.462	2.534	2.339
Portugal	50.836	0	1.338	6.355	6.355	0.669	9.699	1.672	4.013	3.679	2.676	3.01	1.672	8.027
Spain	40.413	4.916	1.868	6.981	5.998	0.787	8.26	1.672	9.243	4.818	8.456	1.082	1.082	4.425
UN	41.0256	0	5.1282	7.6923	20.5128	0	7.6923	5.1282	7.6923	0	5.6923	0	0	0
