# Supplementary material for: The multiple maternal legacy of the Late Iron Age group of Urville-Nacqueville (France, Normandy) documents a long-standing genetic contact zone in northwestern France
Source: PLoS One. 2018 Dec 6;13(12):e0207459. doi: 10.1371/journal.pone.0207459 (PMC6283558; doi:10.1371/journal.pone.0207459)
Supplement: S11 Table — (XLSX) [file pone.0207459.s015.xlsx]

## Sheet: FST_Europe_Vf_bis
Fst values measured between UN and extant European populations
	UN	Albania	Armenia	Austria	Azerbaidjan	Basque	Belarus	Bosnia	Bulgaria	Corsica	Greece	Czech_R	Fr_Bretagne	Fr_Normandie	Fr_Pyrenees	Fr_Var	England	Estonia	Finland	Germany	Hungaria	Iceland	Ireland	Italia	Latvia	Lithuania	Macedonia	Norway	Poland	Portugal	Fr_Bearn	Fr_Calvados	Fr_Finistere	Fr_Herault	Fr_Loire_Atlantique	Fr_Maine_et_Loire	Fr_Morbihan	Fr_Rhone	Fr_Sarthe	Fr_Somme	Fr_Vendee	Fr_Vienne	Romania	European_Russia	Caucasus_Russia	Scotland	Slovakia	Slovenia	Spain
UN	0	0.01070	0.01322	0.01166	0.01228	0.02995	0.01252	0.01227	0.00947	0.02103	0.00852	0.00614	0.01221	0.01465	0.01198	0.02504	0.00338	0.02343	0.03334	0.01112	0.00835	0.01427	0.00309	0.01101	0.01914	0.01530	0.01158	0.01346	0.01197	0.01731	0.03291	0.00752	0.00867	0.01854	0.01185	0.02198	0.00221	0.00908	-0.00211	0.00385	0.01581	0.00901	0.00878	0.01362	0.01314	0.00982	0.01334	0.01313	0.00941
Albania	0.01070	0	0.00540	0.00486	0.00506	0.00855	0.00034	-0.00193	0.00076	0.00561	0.00336	0.00393	0.00136	0.00027	0.01026	0.00141	0.00368	0.00083	0.01278	0.00262	0.00500	0.01108	0.00417	0.00355	0.00709	0.00245	0.00056	0.00264	0.00000	0.00593	0.01612	0.00106	0.00025	0.00390	0.00267	0.00921	0.00581	0.00285	0.00215	0.00521	0.00172	0.00856	0.00764	0.00188	0.00269	0.00532	0.00083	0.00221	0.00113
Armenia	0.01322	0.00540	0	0.00666	0.00456	0.02079	0.00671	0.00917	0.00414	0.01032	0.00216	0.00730	0.00409	0.00197	0.00452	0.01036	0.00907	0.00128	0.02512	0.00797	0.00840	0.01454	0.00971	0.00506	0.01022	0.00401	0.00264	0.00996	0.00854	0.00413	0.01463	0.00530	0.01059	0.00850	0.00490	0.00617	0.00218	0.00612	0.00360	0.00130	0.00452	0.00809	0.00811	0.00881	0.00825	0.00929	0.00705	0.00886	0.00931
Austria	0.01166	0.00486	0.00666	0	0.00734	0.01611	0.00720	0.00241	0.00128	0.00920	0.00265	0.00486	-0.00093	-0.00313	0.00033	0.00821	0.00565	0.00029	0.02172	0.00184	0.00414	0.01078	0.00467	0.00260	0.00643	0.00196	0.00170	0.00351	0.00321	0.00661	0.01389	0.00525	0.00534	0.00352	0.00526	0.00313	0.00076	0.00786	0.00207	0.00208	0.00158	0.00503	0.00621	0.00214	0.01130	0.00452	0.00283	0.00093	0.00474
Azerbaidjan	0.01228	0.00506	0.00456	0.00734	0	0.01701	0.00472	0.00525	0.00503	0.01377	0.00489	0.00324	0.00491	-0.00216	0.00845	0.00265	0.00677	0.00127	0.02809	0.00635	0.00494	0.01330	0.00858	0.00544	0.00941	0.00519	0.00514	0.00785	0.00493	0.00867	0.01536	0.00622	0.00768	0.00561	0.00666	0.00056	0.00640	0.00750	0.00296	0.00645	0.00595	0.01073	0.00997	0.00596	0.00362	0.00888	0.00565	0.00581	0.00764
Basque	0.02995	0.00855	0.02079	0.01611	0.01701	0	0.01113	0.00824	0.01184	0.01497	0.01426	0.01715	0.01619	0.01400	0.02434	0.00242	0.01344	0.01678	0.02214	0.00964	0.01371	0.02149	0.01054	0.01059	0.01751	0.01142	0.01504	0.01240	0.00899	0.01672	0.02127	0.01316	0.01017	0.02069	0.00925	0.01615	0.01724	0.01440	0.01503	0.02351	0.00571	0.01869	0.01933	0.01078	0.01360	0.01335	0.01028	0.01154	0.00471
Belarus	0.01252	0.00034	0.00671	0.00720	0.00472	0.01113	0	0.00182	0.00373	0.01036	0.00464	0.00289	0.00425	0.00290	0.00934	0.00216	0.00433	0.00018	0.01626	0.00358	0.00320	0.00842	0.00532	0.00467	0.00582	0.00126	0.00354	0.00216	0.00099	0.00624	0.01478	-0.00059	0.00167	0.00202	0.00390	0.00521	0.01006	0.00236	0.00214	0.00578	0.00382	0.00831	0.00613	0.00172	0.00466	0.00385	0.00064	0.00352	0.00288
Bosnia	0.01227	-0.00193	0.00917	0.00241	0.00525	0.00824	0.00182	0	0.00182	0.00773	0.00408	0.00440	0.00022	-0.00085	0.00753	0.00061	0.00363	0.00025	0.01699	0.00141	0.00289	0.01030	0.00196	0.00372	0.00219	0.00153	0.00229	0.00176	-0.00014	0.00780	0.01659	0.00063	-0.00051	0.00230	0.00253	0.00727	0.00324	0.00598	-0.00021	0.00543	0.00135	0.00253	0.00700	-0.00004	0.00682	0.00426	-0.00065	-0.00057	0.00096
Bulgaria	0.00947	0.00076	0.00414	0.00128	0.00503	0.01184	0.00373	0.00182	0	0.00642	0.00101	0.00526	-0.00001	-0.00196	0.00198	0.00448	0.00500	-0.00094	0.01863	0.00163	0.00327	0.01085	0.00358	0.00176	0.00507	0.00065	-0.00081	0.00408	0.00205	0.00306	0.01118	0.00223	0.00444	0.00347	0.00290	0.00170	0.00063	0.00324	0.00099	0.00050	-0.00015	0.00403	0.00490	0.00229	0.00788	0.00412	0.00176	0.00112	0.00290
Corsica	0.02103	0.00561	0.01032	0.00920	0.01377	0.01497	0.01036	0.00773	0.00642	0	0.00771	0.01261	0.01257	0.00381	0.00814	0.00472	0.01082	0.00676	0.02424	0.00613	0.01049	0.01837	0.00980	0.00689	0.01296	0.00746	0.00602	0.01110	0.00715	0.00959	0.02237	0.00864	0.01047	0.01113	0.00957	0.00771	0.00352	0.00821	0.00546	0.01039	0.00159	0.00850	0.01249	0.00940	0.01446	0.01202	0.00735	0.00519	0.00725
Greece	0.00852	0.00336	0.00216	0.00265	0.00489	0.01426	0.00464	0.00408	0.00101	0.00771	0	0.00487	0.00116	0.00006	0.00125	0.00720	0.00477	0.00186	0.02345	0.00298	0.00340	0.00940	0.00370	0.00119	0.00683	0.00282	0.00070	0.00531	0.00413	0.00288	0.01307	0.00283	0.00540	0.00424	0.00387	0.00211	0.00100	0.00350	0.00099	-0.00113	0.00154	0.00353	0.00405	0.00423	0.00621	0.00434	0.00318	0.00313	0.00441
Czech_R	0.00614	0.00393	0.00730	0.00486	0.00324	0.01715	0.00289	0.00440	0.00526	0.01261	0.00487	0	-0.00002	0.00077	0.00212	0.00359	0.00124	0.00397	0.02969	0.00388	0.00135	0.00429	0.00556	0.00409	0.00906	0.00468	0.00503	0.00151	0.00361	0.00887	0.01182	0.00093	0.00463	-0.00000	0.00803	0.00096	0.00647	0.00561	0.00012	0.00135	0.00565	0.00874	0.00599	0.00351	0.00716	0.00201	0.00324	0.00379	0.00785
Fr_Bretagne	0.01221	0.00136	0.00409	-0.00093	0.00491	0.01619	0.00425	0.00022	-0.00001	0.01257	0.00116	-0.00002	0	-0.00328	-0.00195	0.00996	-0.00061	0.00470	0.01978	0.00156	0.00145	0.00267	0.00054	-0.00055	0.00597	0.00282	0.00082	0.00059	0.00285	0.00541	0.01858	-0.00253	0.00166	-0.00020	0.00644	0.00638	0.00035	0.00713	-0.00329	-0.00379	0.00538	0.00468	0.00211	0.00119	0.00666	0.00059	0.00138	0.00039	0.00115
Fr_Normandie	0.01465	0.00027	0.00197	-0.00313	-0.00216	0.01400	0.00290	-0.00085	-0.00196	0.00381	0.00006	0.00077	-0.00328	0	-0.00141	-0.00089	0.00381	-0.00857	0.01346	-0.00198	-0.00022	0.00808	0.00311	-0.00115	-0.00038	-0.00102	-0.00157	0.00312	-0.00208	0.00264	0.02479	0.00268	0.00018	-0.00307	0.00127	0.00028	-0.00551	0.01028	-0.00478	0.00182	0.00069	0.00752	0.00515	-0.00295	0.00295	0.00479	-0.00116	-0.00532	0.00124
Fr_Pyrenees	0.01198	0.01026	0.00452	0.00033	0.00845	0.02434	0.00934	0.00753	0.00198	0.00814	0.00125	0.00212	-0.00195	-0.00141	0	0.01152	0.00375	0.00779	0.02885	0.00329	0.00296	0.00730	0.00326	0.00121	0.00756	0.00523	0.00133	0.00798	0.00624	0.00466	0.02260	0.00185	0.00758	0.00248	0.00846	0.00446	-0.00519	0.00807	0.00145	-0.00458	0.00502	0.00549	0.00167	0.00603	0.01185	0.00398	0.00470	0.00158	0.00540
Fr_Var	0.02504	0.00141	0.01036	0.00821	0.00265	0.00242	0.00216	0.00061	0.00448	0.00472	0.00720	0.00359	0.00996	-0.00089	0.01152	0	0.00729	0.00464	0.01825	0.00153	0.00318	0.01425	0.00550	0.00436	0.01015	0.00387	0.00581	0.00481	-0.00005	0.01053	0.02325	0.00829	0.00154	0.00392	0.00302	0.00369	0.01040	0.00959	0.00460	0.01239	0.00255	0.01532	0.00847	0.00212	0.00608	0.00865	0.00245	-0.00068	0.00017
England	0.00338	0.00368	0.00907	0.00565	0.00677	0.01344	0.00433	0.00363	0.00500	0.01082	0.00477	0.00124	-0.00061	0.00381	0.00375	0.00729	0	0.00898	0.02747	0.00365	0.00291	0.00241	-0.00009	0.00366	0.00949	0.00570	0.00699	0.00169	0.00498	0.01067	0.01369	-0.00171	0.00380	0.00572	0.00500	0.00542	0.00258	0.00460	-0.00161	0.00181	0.00317	0.00548	0.00697	0.00565	0.00706	0.00114	0.00359	0.00516	0.00411
Estonia	0.02343	0.00083	0.00128	0.00029	0.00127	0.01678	0.00018	0.00025	-0.00094	0.00676	0.00186	0.00397	0.00470	-0.00857	0.00779	0.00464	0.00898	0	0.00756	0.00039	0.00372	0.01482	0.00817	0.00223	-0.00285	-0.00521	-0.00140	0.00364	-0.00138	0.00013	0.01729	0.01027	0.00371	0.00049	-0.00136	0.00291	0.00749	0.00924	0.00173	0.00694	0.00188	0.01421	0.00849	-0.00234	0.00382	0.00642	-0.00186	-0.00066	0.00331
Finland	0.03334	0.01278	0.02512	0.02172	0.02809	0.02214	0.01626	0.01699	0.01863	0.02424	0.02345	0.02969	0.01978	0.01346	0.02885	0.01825	0.02747	0.00756	0	0.02276	0.02716	0.03587	0.02568	0.02480	0.02188	0.01563	0.01806	0.02380	0.01851	0.02049	0.03720	0.01916	0.01717	0.02107	0.01589	0.02977	0.02375	0.01776	0.02472	0.02329	0.01918	0.02493	0.02720	0.01611	0.02220	0.02709	0.01872	0.01844	0.01718
Germany	0.01112	0.00262	0.00797	0.00184	0.00635	0.00964	0.00358	0.00141	0.00163	0.00613	0.00298	0.00388	0.00156	-0.00198	0.00329	0.00153	0.00365	0.00039	0.02276	0	0.00121	0.00926	0.00264	0.00125	0.00587	0.00106	0.00194	0.00179	0.00053	0.00543	0.01087	0.00449	0.00282	0.00167	0.00485	0.00007	0.00331	0.00564	0.00028	0.00345	-0.00026	0.00690	0.00642	0.00103	0.00868	0.00289	0.00087	-0.00014	0.00238
Hungaria	0.00835	0.00500	0.00840	0.00414	0.00494	0.01371	0.00320	0.00289	0.00327	0.01049	0.00340	0.00135	0.00145	-0.00022	0.00296	0.00318	0.00291	0.00372	0.02716	0.00121	0	0.00727	0.00220	0.00115	0.00628	0.00451	0.00287	0.00230	0.00170	0.00661	0.01577	0.00269	0.00233	-0.00082	0.00753	0.00229	0.00436	0.00669	-0.00005	0.00187	0.00359	0.00849	0.00420	0.00220	0.00859	0.00240	0.00189	0.00140	0.00371
Iceland	0.01427	0.01108	0.01454	0.01078	0.01330	0.02149	0.00842	0.01030	0.01085	0.01837	0.00940	0.00429	0.00267	0.00808	0.00730	0.01425	0.00241	0.01482	0.03587	0.00926	0.00727	0	0.00792	0.00827	0.01239	0.01086	0.01223	0.00639	0.01025	0.01522	0.02174	0.00328	0.01089	0.00746	0.01249	0.00901	0.01194	0.01389	0.00566	0.00568	0.01169	0.01295	0.01147	0.00955	0.01148	0.00516	0.00795	0.01014	0.01182
Ireland	0.00309	0.00417	0.00971	0.00467	0.00858	0.01054	0.00532	0.00196	0.00358	0.00980	0.00370	0.00556	0.00054	0.00311	0.00326	0.00550	-0.00009	0.00817	0.02568	0.00264	0.00220	0.00792	0	0.00270	0.00846	0.00573	0.00540	0.00359	0.00419	0.00770	0.01398	0.00048	-0.00000	0.00626	0.00257	0.00570	-0.00119	0.00316	-0.00064	0.00154	0.00001	0.00201	0.00566	0.00489	0.00853	0.00282	0.00349	0.00341	0.00198
Italia	0.01101	0.00355	0.00506	0.00260	0.00544	0.01059	0.00467	0.00372	0.00176	0.00689	0.00119	0.00409	-0.00055	-0.00115	0.00121	0.00436	0.00366	0.00223	0.02480	0.00125	0.00115	0.00827	0.00270	0	0.00726	0.00327	0.00124	0.00356	0.00285	0.00313	0.01168	0.00329	0.00428	0.00226	0.00519	0.00058	0.00216	0.00475	0.00141	0.00054	0.00056	0.00618	0.00505	0.00270	0.00790	0.00312	0.00253	0.00158	0.00284
Latvia	0.01914	0.00709	0.01022	0.00643	0.00941	0.01751	0.00582	0.00219	0.00507	0.01296	0.00683	0.00906	0.00597	-0.00038	0.00756	0.01015	0.00949	-0.00285	0.02188	0.00587	0.00628	0.01239	0.00846	0.00726	0	0.00290	0.00526	0.00844	0.00451	0.00700	0.02310	0.00616	0.00656	0.00491	0.00248	0.00931	0.00554	0.01411	0.00112	0.00827	0.00660	0.00873	0.01116	0.00418	0.00943	0.00879	0.00196	0.00402	0.00768
Lithuania	0.01530	0.00245	0.00401	0.00196	0.00519	0.01142	0.00126	0.00153	0.00065	0.00746	0.00282	0.00468	0.00282	-0.00102	0.00523	0.00387	0.00570	-0.00521	0.01563	0.00106	0.00451	0.01086	0.00573	0.00327	0.00290	0	0.00022	0.00253	0.00056	0.00461	0.00966	0.00450	0.00542	0.00449	0.00012	0.00120	0.00491	0.00585	0.00075	0.00486	-0.00011	0.00807	0.00784	0.00082	0.00802	0.00459	0.00018	0.00172	0.00293
Macedonia	0.01158	0.00056	0.00264	0.00170	0.00514	0.01504	0.00354	0.00229	-0.00081	0.00602	0.00070	0.00503	0.00082	-0.00157	0.00133	0.00581	0.00699	-0.00140	0.01806	0.00194	0.00287	0.01223	0.00540	0.00124	0.00526	0.00022	0	0.00500	0.00199	0.00231	0.01511	0.00314	0.00544	0.00232	0.00489	0.00324	0.00194	0.00444	0.00191	-0.00111	0.00189	0.00645	0.00377	0.00240	0.00874	0.00508	0.00194	0.00089	0.00306
Norway	0.01346	0.00264	0.00996	0.00351	0.00785	0.01240	0.00216	0.00176	0.00408	0.01110	0.00531	0.00151	0.00059	0.00312	0.00798	0.00481	0.00169	0.00364	0.02380	0.00179	0.00230	0.00639	0.00359	0.00356	0.00844	0.00253	0.00500	0	0.00179	0.01031	0.01060	0.00133	0.00304	0.00197	0.00795	0.00379	0.00968	0.00639	0.00239	0.00488	0.00279	0.00907	0.00737	0.00173	0.00935	0.00088	0.00121	0.00311	0.00438
Poland	0.01197	0.00000	0.00854	0.00321	0.00493	0.00899	0.00099	-0.00014	0.00205	0.00715	0.00413	0.00361	0.00285	-0.00208	0.00624	-0.00005	0.00498	-0.00138	0.01851	0.00053	0.00170	0.01025	0.00419	0.00285	0.00451	0.00056	0.00199	0.00179	0	0.00591	0.01263	0.00325	0.00153	0.00109	0.00391	0.00228	0.00582	0.00560	0.00127	0.00570	0.00130	0.00847	0.00729	0.00006	0.00612	0.00406	0.00006	-0.00002	0.00271
Portugal	0.01731	0.00593	0.00413	0.00661	0.00867	0.01672	0.00624	0.00780	0.00306	0.00959	0.00288	0.00887	0.00541	0.00264	0.00466	0.01053	0.01067	0.00013	0.02049	0.00543	0.00661	0.01522	0.00770	0.00313	0.00700	0.00461	0.00231	0.01031	0.00591	0	0.01703	0.00935	0.00665	0.00652	0.00495	0.00712	0.00607	0.00322	0.00528	0.00363	0.00395	0.01042	0.00748	0.00583	0.00953	0.00758	0.00439	0.00562	0.00486
Fr_Bearn	0.03291	0.01612	0.01463	0.01389	0.01536	0.02127	0.01478	0.01659	0.01118	0.02237	0.01307	0.01182	0.01858	0.02479	0.02260	0.02325	0.01369	0.01729	0.03720	0.01087	0.01577	0.02174	0.01398	0.01168	0.02310	0.00966	0.01511	0.01060	0.01263	0.01703	0	0.02277	0.01972	0.02426	0.01920	0.01406	0.02535	0.00978	0.02126	0.02169	0.00903	0.02441	0.01901	0.01369	0.01928	0.01012	0.01357	0.01773	0.01171
Fr_Calvados	0.00752	0.00106	0.00530	0.00525	0.00622	0.01316	-0.00059	0.00063	0.00223	0.00864	0.00283	0.00093	-0.00253	0.00268	0.00185	0.00829	-0.00171	0.01027	0.01916	0.00449	0.00269	0.00328	0.00048	0.00329	0.00616	0.00450	0.00314	0.00133	0.00325	0.00935	0.02277	0	0.00294	0.00576	0.00352	0.01373	-0.00156	-0.00189	-0.00359	-0.00020	0.00138	-0.00906	-0.00121	0.00482	0.00625	-0.00029	0.00080	0.00314	0.00138
Fr_Finistere	0.00867	0.00025	0.01059	0.00534	0.00768	0.01017	0.00167	-0.00051	0.00444	0.01047	0.00540	0.00463	0.00166	0.00018	0.00758	0.00154	0.00380	0.00371	0.01717	0.00282	0.00233	0.01089	-0.00000	0.00428	0.00656	0.00542	0.00544	0.00304	0.00153	0.00665	0.01972	0.00294	0	0.00047	0.00300	0.01028	0.00407	0.00335	0.00119	0.00584	0.00416	0.00645	0.00601	0.00200	0.00572	0.00475	0.00146	0.00175	0.00138
Fr_Herault	0.01854	0.00390	0.00850	0.00352	0.00561	0.02069	0.00202	0.00230	0.00347	0.01113	0.00424	-0.00000	-0.00020	-0.00307	0.00248	0.00392	0.00572	0.00049	0.02107	0.00167	-0.00082	0.00746	0.00626	0.00226	0.00491	0.00449	0.00232	0.00197	0.00109	0.00652	0.02426	0.00576	0.00047	0	0.01207	0.00668	0.00934	0.01044	0.00338	0.00155	0.01078	0.01583	0.00350	0.00007	0.00758	0.00298	0.00071	-0.00061	0.00548
Fr_Loire_Atlantique	0.01185	0.00267	0.00490	0.00526	0.00666	0.00925	0.00390	0.00253	0.00290	0.00957	0.00387	0.00803	0.00644	0.00127	0.00846	0.00302	0.00500	-0.00136	0.01589	0.00485	0.00753	0.01249	0.00257	0.00519	0.00248	0.00012	0.00489	0.00795	0.00391	0.00495	0.01920	0.00352	0.00300	0.01207	0	0.00747	-0.00093	0.00858	-0.00026	0.00830	-0.00245	0.00211	0.01037	0.00481	0.00347	0.00908	0.00261	0.00432	0.00257
Fr_Maine_et_Loire	0.02198	0.00921	0.00617	0.00313	0.00056	0.01615	0.00521	0.00727	0.00170	0.00771	0.00211	0.00096	0.00638	0.00028	0.00446	0.00369	0.00542	0.00291	0.02977	0.00007	0.00229	0.00901	0.00570	0.00058	0.00931	0.00120	0.00324	0.00379	0.00228	0.00712	0.01406	0.01373	0.01028	0.00668	0.00747	0	0.01152	0.01262	0.00564	0.00786	-0.00109	0.01671	0.00983	0.00274	0.00795	0.00479	0.00343	0.00103	0.00311
Fr_Morbihan	0.00221	0.00581	0.00218	0.00076	0.00640	0.01724	0.01006	0.00324	0.00063	0.00352	0.00100	0.00647	0.00035	-0.00551	-0.00519	0.01040	0.00258	0.00749	0.02375	0.00331	0.00436	0.01194	-0.00119	0.00216	0.00554	0.00491	0.00194	0.00968	0.00582	0.00607	0.02535	-0.00156	0.00407	0.00934	-0.00093	0.01152	0	0.00651	-0.00406	-0.00120	-0.00116	-0.00664	0.00260	0.00730	0.00966	0.00693	0.00516	0.00177	0.00292
Fr_Rhone	0.00908	0.00285	0.00612	0.00786	0.00750	0.01440	0.00236	0.00598	0.00324	0.00821	0.00350	0.00561	0.00713	0.01028	0.00807	0.00959	0.00460	0.00924	0.01776	0.00564	0.00669	0.01389	0.00316	0.00475	0.01411	0.00585	0.00444	0.00639	0.00560	0.00322	0.00978	-0.00189	0.00335	0.01044	0.00858	0.01262	0.00651	0	0.00448	0.00287	0.00115	-0.00027	0.00263	0.00734	0.00943	0.00338	0.00459	0.00726	0.00122
Fr_Sarthe	-0.00211	0.00215	0.00360	0.00207	0.00296	0.01503	0.00214	-0.00021	0.00099	0.00546	0.00099	0.00012	-0.00329	-0.00478	0.00145	0.00460	-0.00161	0.00173	0.02472	0.00028	-0.00005	0.00566	-0.00064	0.00141	0.00112	0.00075	0.00191	0.00239	0.00127	0.00528	0.02126	-0.00359	0.00119	0.00338	-0.00026	0.00564	-0.00406	0.00448	0	0.00066	0.00153	-0.00321	0.00334	0.00351	0.00644	0.00305	-0.00069	0.00115	0.00128
Fr_Somme	0.00385	0.00521	0.00130	0.00208	0.00645	0.02351	0.00578	0.00543	0.00050	0.01039	-0.00113	0.00135	-0.00379	0.00182	-0.00458	0.01239	0.00181	0.00694	0.02329	0.00345	0.00187	0.00568	0.00154	0.00054	0.00827	0.00486	-0.00111	0.00488	0.00570	0.00363	0.02169	-0.00020	0.00584	0.00155	0.00830	0.00786	-0.00120	0.00287	0.00066	0	0.00647	0.00571	-0.00040	0.00475	0.00828	0.00179	0.00403	0.00312	0.00376
Fr_Vendee	0.01581	0.00172	0.00452	0.00158	0.00595	0.00571	0.00382	0.00135	-0.00015	0.00159	0.00154	0.00565	0.00538	0.00069	0.00502	0.00255	0.00317	0.00188	0.01918	-0.00026	0.00359	0.01169	0.00001	0.00056	0.00660	-0.00011	0.00189	0.00279	0.00130	0.00395	0.00903	0.00138	0.00416	0.01078	-0.00245	-0.00109	-0.00116	0.00115	0.00153	0.00647	0	0.00026	0.00724	0.00276	0.00687	0.00341	0.00099	0.00076	-0.00073
Fr_Vienne	0.00901	0.00856	0.00809	0.00503	0.01073	0.01869	0.00831	0.00253	0.00403	0.00850	0.00353	0.00874	0.00468	0.00752	0.00549	0.01532	0.00548	0.01421	0.02493	0.00690	0.00849	0.01295	0.00201	0.00618	0.00873	0.00807	0.00645	0.00907	0.00847	0.01042	0.02441	-0.00906	0.00645	0.01583	0.00211	0.01671	-0.00664	-0.00027	-0.00321	0.00571	0.00026	0	0.00273	0.00977	0.01270	0.00664	0.00570	0.00569	0.00374
Romania	0.00878	0.00764	0.00811	0.00621	0.00997	0.01933	0.00613	0.00700	0.00490	0.01249	0.00405	0.00599	0.00211	0.00515	0.00167	0.00847	0.00697	0.00849	0.02720	0.00642	0.00420	0.01147	0.00566	0.00505	0.01116	0.00784	0.00377	0.00737	0.00729	0.00748	0.01901	-0.00121	0.00601	0.00350	0.01037	0.00983	0.00260	0.00263	0.00334	-0.00040	0.00724	0.00273	0	0.00778	0.01253	0.00538	0.00618	0.00552	0.00729
European_Russia	0.01362	0.00188	0.00881	0.00214	0.00596	0.01078	0.00172	-0.00004	0.00229	0.00940	0.00423	0.00351	0.00119	-0.00295	0.00603	0.00212	0.00565	-0.00234	0.01611	0.00103	0.00220	0.00955	0.00489	0.00270	0.00418	0.00082	0.00240	0.00173	0.00006	0.00583	0.01369	0.00482	0.00200	0.00007	0.00481	0.00274	0.00730	0.00734	0.00351	0.00475	0.00276	0.00977	0.00778	0	0.00672	0.00403	0.00022	-0.00012	0.00316
Caucasus_Russia	0.01314	0.00269	0.00825	0.01130	0.00362	0.01360	0.00466	0.00682	0.00788	0.01446	0.00621	0.00716	0.00666	0.00295	0.01185	0.00608	0.00706	0.00382	0.02220	0.00868	0.00859	0.01148	0.00853	0.00790	0.00943	0.00802	0.00874	0.00935	0.00612	0.00953	0.01928	0.00625	0.00572	0.00758	0.00347	0.00795	0.00966	0.00943	0.00644	0.00828	0.00687	0.01270	0.01253	0.00672	0	0.01041	0.00640	0.00798	0.00911
Scotland	0.00982	0.00532	0.00929	0.00452	0.00888	0.01335	0.00385	0.00426	0.00412	0.01202	0.00434	0.00201	0.00059	0.00479	0.00398	0.00865	0.00114	0.00642	0.02709	0.00289	0.00240	0.00516	0.00282	0.00312	0.00879	0.00459	0.00508	0.00088	0.00406	0.00758	0.01012	-0.00029	0.00475	0.00298	0.00908	0.00479	0.00693	0.00338	0.00305	0.00179	0.00341	0.00664	0.00538	0.00403	0.01041	0	0.00262	0.00480	0.00484
Slovakia	0.01334	0.00083	0.00705	0.00283	0.00565	0.01028	0.00064	-0.00065	0.00176	0.00735	0.00318	0.00324	0.00138	-0.00116	0.00470	0.00245	0.00359	-0.00186	0.01872	0.00087	0.00189	0.00795	0.00349	0.00253	0.00196	0.00018	0.00194	0.00121	0.00006	0.00439	0.01357	0.00080	0.00146	0.00071	0.00261	0.00343	0.00516	0.00459	-0.00069	0.00403	0.00099	0.00570	0.00618	0.00022	0.00640	0.00262	0	0.00059	0.00277
Slovenia	0.01313	0.00221	0.00886	0.00093	0.00581	0.01154	0.00352	-0.00057	0.00112	0.00519	0.00313	0.00379	0.00039	-0.00532	0.00158	-0.00068	0.00516	-0.00066	0.01844	-0.00014	0.00140	0.01014	0.00341	0.00158	0.00402	0.00172	0.00089	0.00311	-0.00002	0.00562	0.01773	0.00314	0.00175	-0.00061	0.00432	0.00103	0.00177	0.00726	0.00115	0.00312	0.00076	0.00569	0.00552	-0.00012	0.00798	0.00480	0.00059	0	0.00216
Spain	0.00941	0.00113	0.00931	0.00474	0.00764	0.00471	0.00288	0.00096	0.00290	0.00725	0.00441	0.00785	0.00115	0.00124	0.00540	0.00017	0.00411	0.00331	0.01718	0.00238	0.00371	0.01182	0.00198	0.00284	0.00768	0.00293	0.00306	0.00438	0.00271	0.00486	0.01171	0.00138	0.00138	0.00548	0.00257	0.00311	0.00292	0.00122	0.00128	0.00376	-0.00073	0.00374	0.00729	0.00316	0.00911	0.00484	0.00277	0.00216	0
Sweden	0.03007	0.01320	0.02428	0.01717	0.01488	0.02169	0.01307	0.00743	0.01636	0.02442	0.02152	0.01716	0.01609	0.01462	0.02534	0.00758	0.02010	0.01540	0.01602	0.01740	0.01951	0.03030	0.01876	0.02117	0.02156	0.01384	0.01715	0.01664	0.01430	0.02575	0.03271	0.01983	0.01213	0.01743	0.01822	0.01778	0.02338	0.01657	0.01950	0.02377	0.01817	0.02336	0.02373	0.01273	0.02379	0.02172	0.01515	0.01250	0.01171
Switzerland	0.01285	0.00496	0.00696	0.00156	0.00614	0.01621	0.00498	0.00270	0.00175	0.00782	0.00216	0.00176	0.00032	0.00090	0.00143	0.00678	0.00317	0.00350	0.02786	0.00037	0.00071	0.00827	0.00400	0.00119	0.00720	0.00193	0.00128	0.00109	0.00244	0.00779	0.01143	0.00370	0.00628	0.00116	0.00953	0.00090	0.00421	0.00667	0.00011	0.00151	0.00202	0.00758	0.00490	0.00242	0.01156	0.00205	0.00187	0.00135	0.00476
[truncated: 2 more columns]

## Sheet: p-values
p-values of the Fst measured between UN and extant European populations
	UN	Albania	Armenia	Austria	Azerbaidjan	Basque	Belarus	Bosnia	Bulgaria	Corsica	Greece	Czech_R	Fr_Bretagne	Fr_Normandie	Fr_Pyrenees	Fr_Var	England	Estonia	Finland	Germany	Hungaria	Iceland	Ireland	Italia	Latvia	Lithuania	Macedonia	Norway	Poland	Portugal	Fr_Bearn	Fr_Calvados	Fr_Finistere	Fr_Herault	Fr_Loire_Atlantique	Fr_Maine_et_Loire	Fr_Morbihan	Fr_Rhone	Fr_Sarthe	Fr_Somme	Fr_Vendee	Fr_Vienne	Romania	European_Russia	Caucasus_Russia	Scotland	Slovakia	Slovenia	Spain
UN	*
Albania	0.04785+-0.0064	*
Armenia	0.01074+-0.0036	0.01855+-0.0048	*
Austria	0.02246+-0.0047	0.03809+-0.0053	0.00000+-0.0000	*
Azerbaidjan	0.02344+-0.0057	0.04883+-0.0071	0.02441+-0.0047	0.00684+-0.0023	*
Basque	0.00000+-0.0000	0.00098+-0.0010	0.00000+-0.0000	0.00000+-0.0000	0.00000+-0.0000	*
Belarus	0.01660+-0.0042	0.39355+-0.0150	0.00000+-0.0000	0.00000+-0.0000	0.03027+-0.0054	0.00000+-0.0000	*
Bosnia	0.02344+-0.0044	0.72852+-0.0160	0.00000+-0.0000	0.09375+-0.0100	0.04688+-0.0061	0.00195+-0.0014	0.11328+-0.0111	*
Bulgaria	0.02148+-0.0047	0.27441+-0.0178	0.00000+-0.0000	0.01465+-0.0031	0.01465+-0.0042	0.00000+-0.0000	0.00000+-0.0000	0.07910+-0.0070	*
Corsica	0.00293+-0.0016	0.04004+-0.0047	0.00000+-0.0000	0.00000+-0.0000	0.00000+-0.0000	0.00000+-0.0000	0.00000+-0.0000	0.00195+-0.0014	0.00000+-0.0000	*
Greece	0.03809+-0.0054	0.05176+-0.0069	0.01562+-0.0044	0.00293+-0.0016	0.01172+-0.0036	0.00000+-0.0000	0.00000+-0.0000	0.01270+-0.0042	0.01270+-0.0034	0.00000+-0.0000	*
Czech_R	0.15723+-0.0106	0.07324+-0.0075	0.00000+-0.0000	0.00098+-0.0010	0.09277+-0.0111	0.00000+-0.0000	0.01270+-0.0031	0.01660+-0.0048	0.00000+-0.0000	0.00000+-0.0000	0.00000+-0.0000	*
Fr_Bretagne	0.04980+-0.0067	0.31348+-0.0120	0.08984+-0.0080	0.55176+-0.0158	0.10059+-0.0077	0.00195+-0.0014	0.09668+-0.0089	0.40234+-0.0153	0.41406+-0.0154	0.00293+-0.0016	0.27832+-0.0131	0.40625+-0.0171	*
Fr_Normandie	0.06934+-0.0091	0.40918+-0.0183	0.24805+-0.0118	0.68066+-0.0163	0.61426+-0.0141	0.01367+-0.0039	0.22754+-0.0129	0.49707+-0.0145	0.67480+-0.0131	0.18750+-0.0127	0.40234+-0.0144	0.31934+-0.0165	0.62891+-0.0138	*
Fr_Pyrenees	0.06348+-0.0059	0.01367+-0.0037	0.05957+-0.0071	0.37109+-0.0138	0.02051+-0.0043	0.00000+-0.0000	0.00391+-0.0023	0.03613+-0.0057	0.16602+-0.0111	0.02734+-0.0055	0.24707+-0.0129	0.23047+-0.0107	0.58398+-0.0143	0.50781+-0.0137	*
Fr_Var	0.02051+-0.0045	0.34668+-0.0137	0.01367+-0.0039	0.06445+-0.0061	0.25098+-0.0169	0.25391+-0.0119	0.25977+-0.0150	0.39746+-0.0171	0.14648+-0.0131	0.17383+-0.0115	0.06836+-0.0087	0.21191+-0.0129	0.08398+-0.0085	0.50781+-0.0159	0.06836+-0.0093	*
England	0.24316+-0.0142	0.11621+-0.0095	0.00000+-0.0000	0.01270+-0.0044	0.02637+-0.0054	0.00000+-0.0000	0.04492+-0.0071	0.10059+-0.0089	0.01465+-0.0039	0.00195+-0.0014	0.01270+-0.0034	0.22852+-0.0143	0.47754+-0.0175	0.20020+-0.0119	0.15820+-0.0099	0.09277+-0.0106	*
Estonia	0.00391+-0.0019	0.35059+-0.0127	0.31250+-0.0144	0.37109+-0.0160	0.34082+-0.0168	0.00391+-0.0023	0.42676+-0.0137	0.39355+-0.0134	0.53125+-0.0144	0.07129+-0.0076	0.22363+-0.0131	0.20312+-0.0133	0.20898+-0.0110	0.93262+-0.0080	0.08398+-0.0094	0.20801+-0.0132	0.05762+-0.0077	*
Finland	0.20996+-0.0111	0.02148+-0.0040	0.00195+-0.0014	0.00000+-0.0000	0.15918+-0.0127	0.00000+-0.0000	0.00000+-0.0000	0.00000+-0.0000	0.00000+-0.0000	0.00000+-0.0000	0.00293+-0.0022	0.00586+-0.0026	0.31836+-0.0169	0.58691+-0.0193	0.13379+-0.0114	0.23340+-0.0144	0.01172+-0.0030	0.33398+-0.0158	0.00000+-0.0000
Germany	0.02637+-0.0031	0.08691+-0.0091	0.00000+-0.0000	0.00488+-0.0020	0.00977+-0.0033	0.00000+-0.0000	0.00098+-0.0010	0.12012+-0.0080	0.00000+-0.0000	0.00098+-0.0010	0.00000+-0.0000	0.00000+-0.0000	0.22168+-0.0117	0.63672+-0.0182	0.07617+-0.0086	0.30078+-0.0140	0.03711+-0.0057	0.37207+-0.0113	0.00000+-0.0000	*
Hungaria	0.05957+-0.0070	0.02344+-0.0050	0.00000+-0.0000	0.00098+-0.0010	0.02344+-0.0048	0.00000+-0.0000	0.00391+-0.0019	0.04590+-0.0063	0.00000+-0.0000	0.00000+-0.0000	0.00098+-0.0010	0.08691+-0.0078	0.25488+-0.0133	0.46289+-0.0151	0.11816+-0.0099	0.23828+-0.0121	0.08594+-0.0098	0.13867+-0.0120	0.00000+-0.0000	0.03418+-0.0064	*
Iceland	0.01660+-0.0034	0.00488+-0.0020	0.00000+-0.0000	0.00000+-0.0000	0.00000+-0.0000	0.00000+-0.0000	0.00000+-0.0000	0.00098+-0.0010	0.00000+-0.0000	0.00000+-0.0000	0.00000+-0.0000	0.00391+-0.0019	0.17773+-0.0132	0.07715+-0.0077	0.02832+-0.0049	0.01465+-0.0034	0.13477+-0.0102	0.01074+-0.0039	0.00000+-0.0000	0.00000+-0.0000	0.00000+-0.0000	*
Ireland	0.23242+-0.0172	0.05957+-0.0075	0.00000+-0.0000	0.00098+-0.0010	0.00195+-0.0014	0.00000+-0.0000	0.00098+-0.0010	0.10449+-0.0078	0.00000+-0.0000	0.00000+-0.0000	0.00098+-0.0010	0.00195+-0.0020	0.37109+-0.0126	0.21973+-0.0112	0.11328+-0.0091	0.12012+-0.0096	0.43652+-0.0148	0.04297+-0.0073	0.00000+-0.0000	0.00586+-0.0022	0.02441+-0.0045	0.00000+-0.0000	*
Italia	0.01562+-0.0042	0.04004+-0.0062	0.00000+-0.0000	0.00195+-0.0014	0.00781+-0.0024	0.00000+-0.0000	0.00000+-0.0000	0.00684+-0.0027	0.00000+-0.0000	0.00000+-0.0000	0.00293+-0.0016	0.00000+-0.0000	0.50391+-0.0171	0.53223+-0.0199	0.27832+-0.0107	0.13867+-0.0121	0.03613+-0.0062	0.17969+-0.0114	0.00000+-0.0000	0.00000+-0.0000	0.02148+-0.0045	0.00000+-0.0000	0.00195+-0.0014	*
Latvia	0.00488+-0.0020	0.01367+-0.0031	0.00000+-0.0000	0.00000+-0.0000	0.00293+-0.0016	0.00000+-0.0000	0.00000+-0.0000	0.09277+-0.0067	0.00000+-0.0000	0.00000+-0.0000	0.00000+-0.0000	0.00000+-0.0000	0.05762+-0.0085	0.43359+-0.0123	0.03027+-0.0047	0.04004+-0.0066	0.00195+-0.0014	0.77148+-0.0103	0.00000+-0.0000	0.00000+-0.0000	0.00000+-0.0000	0.00000+-0.0000	0.00000+-0.0000	0.00000+-0.0000	*
Lithuania	0.00293+-0.0016	0.15527+-0.0106	0.00977+-0.0033	0.06348+-0.0075	0.02930+-0.0048	0.00000+-0.0000	0.15918+-0.0099	0.18066+-0.0124	0.19629+-0.0121	0.00781+-0.0028	0.01367+-0.0034	0.00977+-0.0033	0.20605+-0.0128	0.50684+-0.0154	0.05957+-0.0070	0.17578+-0.0107	0.01953+-0.0036	0.94238+-0.0083	0.00000+-0.0000	0.11816+-0.0098	0.00684+-0.0027	0.00000+-0.0000	0.00195+-0.0014	0.00488+-0.0020	0.04297+-0.0064	*
Macedonia	0.03320+-0.0049	0.34375+-0.0189	0.02539+-0.0049	0.07031+-0.0082	0.02637+-0.0050	0.00000+-0.0000	0.01270+-0.0034	0.10254+-0.0078	0.89844+-0.0100	0.00098+-0.0010	0.16504+-0.0129	0.00098+-0.0010	0.33203+-0.0148	0.58984+-0.0164	0.23633+-0.0135	0.09082+-0.0089	0.01172+-0.0041	0.60254+-0.0146	0.00000+-0.0000	0.02539+-0.0040	0.01562+-0.0034	0.00000+-0.0000	0.00000+-0.0000	0.06152+-0.0084	0.00195+-0.0014	0.39551+-0.0147	*
Norway	0.01465+-0.0031	0.11719+-0.0090	0.00000+-0.0000	0.00195+-0.0014	0.00488+-0.0020	0.00000+-0.0000	0.02734+-0.0043	0.11914+-0.0099	0.00000+-0.0000	0.00000+-0.0000	0.00000+-0.0000	0.07324+-0.0073	0.34082+-0.0177	0.20312+-0.0097	0.01562+-0.0037	0.15430+-0.0099	0.17676+-0.0120	0.14844+-0.0127	0.00000+-0.0000	0.00586+-0.0022	0.01855+-0.0044	0.00000+-0.0000	0.00293+-0.0022	0.00000+-0.0000	0.00000+-0.0000	0.03223+-0.0064	0.00293+-0.0016	*
Poland	0.01855+-0.0041	0.43848+-0.0120	0.00000+-0.0000	0.00195+-0.0014	0.02344+-0.0050	0.00000+-0.0000	0.08594+-0.0070	0.49121+-0.0170	0.00000+-0.0000	0.00000+-0.0000	0.00000+-0.0000	0.00098+-0.0010	0.15625+-0.0114	0.65137+-0.0138	0.01758+-0.0046	0.42773+-0.0169	0.00781+-0.0034	0.61816+-0.0171	0.00000+-0.0000	0.05859+-0.0082	0.01562+-0.0037	0.00000+-0.0000	0.00000+-0.0000	0.00000+-0.0000	0.00000+-0.0000	0.24707+-0.0122	0.01660+-0.0042	0.01367+-0.0031	*
Portugal	0.00586+-0.0030	0.02637+-0.0050	0.00000+-0.0000	0.00000+-0.0000	0.00391+-0.0019	0.00000+-0.0000	0.00000+-0.0000	0.00293+-0.0016	0.00098+-0.0010	0.00000+-0.0000	0.00195+-0.0020	0.00000+-0.0000	0.06250+-0.0099	0.23438+-0.0142	0.06543+-0.0069	0.03418+-0.0054	0.00098+-0.0010	0.41406+-0.0120	0.00000+-0.0000	0.00000+-0.0000	0.00000+-0.0000	0.00000+-0.0000	0.00000+-0.0000	0.00000+-0.0000	0.00000+-0.0000	0.00684+-0.0023	0.04883+-0.0070	0.00000+-0.0000	0.00000+-0.0000	*
Fr_Bearn	0.00293+-0.0016	0.00195+-0.0014	0.00000+-0.0000	0.00098+-0.0010	0.00098+-0.0010	0.00000+-0.0000	0.00000+-0.0000	0.00098+-0.0010	0.00000+-0.0000	0.00000+-0.0000	0.00000+-0.0000	0.00195+-0.0020	0.00879+-0.0032	0.00195+-0.0014	0.00098+-0.0010	0.00488+-0.0020	0.00293+-0.0022	0.01562+-0.0034	0.00000+-0.0000	0.00000+-0.0000	0.00000+-0.0000	0.00000+-0.0000	0.00000+-0.0000	0.00000+-0.0000	0.00000+-0.0000	0.01172+-0.0033	0.00000+-0.0000	0.00098+-0.0010	0.00000+-0.0000	0.00000+-0.0000	*
Fr_Calvados	0.17188+-0.0118	0.35645+-0.0129	0.07715+-0.0077	0.09277+-0.0111	0.07812+-0.0077	0.01074+-0.0030	0.49219+-0.0152	0.36426+-0.0162	0.23145+-0.0139	0.05371+-0.0077	0.16309+-0.0116	0.31152+-0.0142	0.61035+-0.0154	0.28516+-0.0138	0.31348+-0.0110	0.13770+-0.0117	0.57812+-0.0140	0.07129+-0.0087	0.00586+-0.0022	0.11133+-0.0096	0.22852+-0.0150	0.18457+-0.0093	0.35449+-0.0154	0.15137+-0.0103	0.08789+-0.0086	0.11328+-0.0095	0.17285+-0.0102	0.27832+-0.0161	0.16602+-0.0114	0.03320+-0.0062	0.00293+-0.0016	*
Fr_Finistere	0.07715+-0.0078	0.39746+-0.0192	0.00000+-0.0000	0.00977+-0.0033	0.00781+-0.0024	0.00000+-0.0000	0.16016+-0.0121	0.49805+-0.0135	0.00684+-0.0030	0.00098+-0.0010	0.00586+-0.0022	0.01465+-0.0034	0.28613+-0.0138	0.41797+-0.0162	0.03711+-0.0054	0.34766+-0.0132	0.09570+-0.0070	0.17871+-0.0106	0.00000+-0.0000	0.04688+-0.0067	0.10742+-0.0111	0.00098+-0.0010	0.42773+-0.0155	0.01074+-0.0033	0.01074+-0.0026	0.02051+-0.0041	0.00586+-0.0026	0.05859+-0.0079	0.12598+-0.0120	0.00293+-0.0016	0.00000+-0.0000	0.24512+-0.0144	*
Fr_Herault	0.02246+-0.0042	0.12793+-0.0094	0.00293+-0.0016	0.06641+-0.0072	0.04980+-0.0064	0.00000+-0.0000	0.16504+-0.0097	0.17480+-0.0117	0.04297+-0.0054	0.00195+-0.0014	0.04102+-0.0057	0.48730+-0.0185	0.43750+-0.0197	0.64258+-0.0159	0.25000+-0.0136	0.23926+-0.0142	0.05762+-0.0066	0.37305+-0.0162	0.00000+-0.0000	0.15625+-0.0101	0.60059+-0.0182	0.01953+-0.0043	0.01758+-0.0044	0.09570+-0.0070	0.05469+-0.0062	0.06836+-0.0083	0.17578+-0.0133	0.15820+-0.0122	0.23828+-0.0116	0.01562+-0.0042	0.00098+-0.0010	0.11133+-0.0107	0.39062+-0.0179	*
Fr_Loire_Atlantique	0.03711+-0.0056	0.18848+-0.0143	0.03027+-0.0066	0.02832+-0.0058	0.02734+-0.0055	0.01562+-0.0042	0.07324+-0.0088	0.17578+-0.0113	0.08008+-0.0075	0.00977+-0.0026	0.04980+-0.0071	0.01660+-0.0044	0.08203+-0.0090	0.33691+-0.0119	0.04395+-0.0074	0.25684+-0.0145	0.07812+-0.0075	0.53711+-0.0172	0.00098+-0.0010	0.03320+-0.0053	0.01172+-0.0033	0.00000+-0.0000	0.13867+-0.0117	0.02539+-0.0053	0.17090+-0.0122	0.43164+-0.0126	0.03711+-0.0046	0.00684+-0.0027	0.04492+-0.0064	0.03711+-0.0057	0.00000+-0.0000	0.19922+-0.0101	0.15039+-0.0093	0.01465+-0.0037	*
Fr_Maine_et_Loire	0.01172+-0.0036	0.02637+-0.0046	0.03223+-0.0067	0.16016+-0.0111	0.38379+-0.0178	0.00195+-0.0014	0.07324+-0.0084	0.05176+-0.0053	0.22949+-0.0129	0.03711+-0.0057	0.19434+-0.0151	0.32617+-0.0185	0.11133+-0.0087	0.39844+-0.0155	0.19238+-0.0107	0.23047+-0.0112	0.10156+-0.0085	0.26172+-0.0159	0.00000+-0.0000	0.38477+-0.0159	0.22363+-0.0090	0.03223+-0.0067	0.06348+-0.0068	0.35254+-0.0152	0.02344+-0.0039	0.32812+-0.0154	0.17480+-0.0094	0.13672+-0.0097	0.19727+-0.0120	0.04199+-0.0062	0.01855+-0.0048	0.04004+-0.0047	0.02441+-0.0043	0.08203+-0.0105	0.06445+-0.0094	*
Fr_Morbihan	0.31348+-0.0145	0.11914+-0.0091	0.23926+-0.0159	0.36426+-0.0119	0.08008+-0.0101	0.00586+-0.0026	0.02051+-0.0041	0.21191+-0.0118	0.34766+-0.0191	0.20703+-0.0118	0.33691+-0.0143	0.14648+-0.0160	0.40625+-0.0166	0.73730+-0.0130	0.75293+-0.0127	0.11523+-0.0096	0.25488+-0.0152	0.13672+-0.0103	0.00000+-0.0000	0.14844+-0.0120	0.14844+-0.0088	0.03027+-0.0049	0.51172+-0.0154	0.22363+-0.0121	0.11230+-0.0097	0.13574+-0.0106	0.27930+-0.0158	0.03809+-0.0051	0.08203+-0.0088	0.09766+-0.0071	0.00488+-0.0020	0.54004+-0.0157	0.20703+-0.0127	0.08496+-0.0082	0.53809+-0.0172	0.06250+-0.0084	*
Fr_Rhone	0.11035+-0.0106	0.22852+-0.0140	0.06055+-0.0098	0.03418+-0.0056	0.03809+-0.0054	0.00488+-0.0020	0.20801+-0.0138	0.08398+-0.0079	0.14551+-0.0122	0.05273+-0.0076	0.11816+-0.0094	0.16211+-0.0126	0.10449+-0.0085	0.06445+-0.0078	0.08008+-0.0070	0.10059+-0.0106	0.15527+-0.0125	0.08789+-0.0087	0.00781+-0.0028	0.07227+-0.0084	0.05273+-0.0058	0.01074+-0.0030	0.16016+-0.0112	0.08594+-0.0084	0.00391+-0.0019	0.07227+-0.0085	0.12988+-0.0089	0.07227+-0.0074	0.06934+-0.0072	0.18848+-0.0118	0.06152+-0.0074	0.59277+-0.0153	0.21973+-0.0143	0.03613+-0.0060	0.04199+-0.0057	0.03906+-0.0062	0.16016+-0.0082	*
Fr_Sarthe	0.49609+-0.0153	0.27344+-0.0115	0.18066+-0.0131	0.28418+-0.0140	0.22656+-0.0129	0.01660+-0.0037	0.31055+-0.0170	0.43750+-0.0171	0.32324+-0.0157	0.15234+-0.0098	0.32129+-0.0137	0.35352+-0.0154	0.63770+-0.0173	0.71680+-0.0130	0.36328+-0.0154	0.23535+-0.0140	0.55566+-0.0115	0.35938+-0.0154	0.00195+-0.0014	0.38574+-0.0133	0.42773+-0.0152	0.13086+-0.0141	0.48633+-0.0135	0.26465+-0.0162	0.33008+-0.0150	0.40039+-0.0167	0.27930+-0.0162	0.25293+-0.0152	0.30469+-0.0134	0.14551+-0.0102	0.00781+-0.0024	0.63477+-0.0183	0.35254+-0.0190	0.23926+-0.0161	0.44629+-0.0204	0.20312+-0.0108	0.68848+-0.0183	0.22559+-0.0140	*
Fr_Somme	0.24805+-0.0139	0.07617+-0.0074	0.23242+-0.0118	0.16699+-0.0108	0.04785+-0.0058	0.00000+-0.0000	0.02246+-0.0042	0.05859+-0.0072	0.36133+-0.0156	0.01074+-0.0033	0.67090+-0.0166	0.27930+-0.0140	0.75781+-0.0126	0.29785+-0.0129	0.83301+-0.0093	0.04590+-0.0063	0.25195+-0.0113	0.11230+-0.0102	0.00000+-0.0000	0.06836+-0.0083	0.20410+-0.0128	0.03516+-0.0053	0.23242+-0.0118	0.29980+-0.0139	0.01172+-0.0030	0.06934+-0.0089	0.62793+-0.0186	0.04785+-0.0074	0.02148+-0.0040	0.09082+-0.0088	0.00000+-0.0000	0.43164+-0.0142	0.04395+-0.0059	0.30664+-0.0175	0.03906+-0.0043	0.08789+-0.0081	0.50879+-0.0135	0.24316+-0.0113	0.40332+-0.0130	*
Fr_Vendee	0.02539+-0.0042	0.24512+-0.0135	0.03711+-0.0062	0.21582+-0.0123	0.03027+-0.0053	0.04004+-0.0053	0.07910+-0.0091	0.26367+-0.0136	0.46582+-0.0153	0.24512+-0.0097	0.19434+-0.0116	0.03711+-0.0061	0.10742+-0.0081	0.40625+-0.0163	0.14258+-0.0127	0.27832+-0.0114	0.17188+-0.0131	0.31543+-0.0135	0.00000+-0.0000	0.50000+-0.0165	0.08301+-0.0101	0.00488+-0.0020	0.43066+-0.0133	0.33984+-0.0163	0.02051+-0.0041	0.43164+-0.0153	0.21484+-0.0168	0.11230+-0.0100	0.23242+-0.0124	0.07520+-0.0073	0.02637+-0.0052	0.34766+-0.0122	0.11719+-0.0100	0.02148+-0.0045	0.75391+-0.0114	0.48926+-0.0166	0.52051+-0.0175	0.37207+-0.0131	0.32715+-0.0119	0.07422+-0.0092	*
Fr_Vienne	0.13867+-0.0110	0.04102+-0.0050	0.02637+-0.0050	0.11426+-0.0078	0.01953+-0.0048	0.00195+-0.0014	0.03320+-0.0062	0.24512+-0.0134	0.11621+-0.0096	0.06250+-0.0079	0.13281+-0.0113	0.09277+-0.0072	0.19727+-0.0094	0.14844+-0.0100	0.16309+-0.0120	0.04102+-0.0057	0.12793+-0.0101	0.02930+-0.0052	0.00000+-0.0000	0.04199+-0.0059	0.03320+-0.0059	0.02051+-0.0038	0.27148+-0.0127	0.05762+-0.0086	0.04102+-0.0052	0.05664+-0.0084	0.07617+-0.0081	0.03711+-0.0067	0.03320+-0.0045	0.02441+-0.0043	0.00586+-0.0022	0.91992+-0.0098	0.07324+-0.0102	0.01465+-0.0039	0.31543+-0.0167	0.02441+-0.0055	0.82227+-0.0114	0.43262+-0.0165	0.61328+-0.0133	0.14844+-0.0107	0.43262+-0.0133	*
Romania	0.05078+-0.0076	0.00195+-0.0014	0.00000+-0.0000	0.00000+-0.0000	0.00098+-0.0010	0.00000+-0.0000	0.00000+-0.0000	0.00098+-0.0010	0.00000+-0.0000	0.00000+-0.0000	0.00000+-0.0000	0.00000+-0.0000	0.21289+-0.0137	0.10254+-0.0115	0.21875+-0.0141	0.05078+-0.0079	0.00195+-0.0014	0.02637+-0.0064	0.00000+-0.0000	0.00000+-0.0000	0.00000+-0.0000	0.00000+-0.0000	0.00000+-0.0000	0.00000+-0.0000	0.00000+-0.0000	0.00000+-0.0000	0.00684+-0.0027	0.00000+-0.0000	0.00000+-0.0000	0.00000+-0.0000	0.00000+-0.0000	0.58105+-0.0178	0.00977+-0.0026	0.06543+-0.0083	0.00098+-0.0010	0.00781+-0.0028	0.22754+-0.0140	0.20215+-0.0131	0.18359+-0.0108	0.50977+-0.0168	0.01074+-0.0033	0.19531+-0.0153	*
European_Russia	0.01660+-0.0037	0.15820+-0.0139	0.00000+-0.0000	0.00391+-0.0019	0.02051+-0.0045	0.00000+-0.0000	0.03906+-0.0077	0.42969+-0.0151	0.00000+-0.0000	0.00000+-0.0000	0.00000+-0.0000	0.00293+-0.0016	0.26758+-0.0143	0.74902+-0.0145	0.02246+-0.0040	0.27539+-0.0162	0.00781+-0.0028	0.73535+-0.0108	0.00000+-0.0000	0.02734+-0.0053	0.01270+-0.0034	0.00000+-0.0000	0.00000+-0.0000	0.00000+-0.0000	0.00195+-0.0014	0.21582+-0.0134	0.01855+-0.0041	0.01660+-0.0034	0.38867+-0.0162	0.00000+-0.0000	0.00000+-0.0000	0.10938+-0.0102	0.11328+-0.0083	0.40137+-0.0144	0.04102+-0.0062	0.17480+-0.0124	0.07031+-0.0085	0.04102+-0.0057	0.18066+-0.0118	0.03223+-0.0066	0.10645+-0.0086	0.02051+-0.0038	0.00000+-0.0000	*
Caucasus_Russia	0.00977+-0.0033	0.08887+-0.0107	0.00000+-0.0000	0.00000+-0.0000	0.06055+-0.0061	0.00000+-0.0000	0.00000+-0.0000	0.00000+-0.0000	0.00000+-0.0000	0.00000+-0.0000	0.00000+-0.0000	0.00000+-0.0000	0.02344+-0.0048	0.20410+-0.0112	0.00000+-0.0000	0.07715+-0.0084	0.00293+-0.0016	0.11816+-0.0090	0.00000+-0.0000	0.00000+-0.0000	0.00000+-0.0000	0.00000+-0.0000	0.00000+-0.0000	0.00000+-0.0000	0.00000+-0.0000	0.00000+-0.0000	0.00000+-0.0000	0.00000+-0.000	0	0.00000+-0.0000	0.00000+-0.0000	0.00000+-0.0000	0.05762+-0.0072	0.00391+-0.0019	0.00293+-0.0016	0.07422+-0.0075	0.01562+-0.0042	0.00977+-0.0029	0.01465+-0.0034	0.08301+-0.0097	0.00488+-0.0020	0.00781+-0.0028	0.00586+-0.0022	0.00000+-0.0000	0.00000+-0.0000	*
Scotland	0.04980+-0.0068	0.01953+-0.0048	0.00000+-0.0000	0.00000+-0.0000	0.00293+-0.0016	0.00000+-0.0000	0.00000+-0.000	0	0.00879+-0.0029	0.00000+-0.0000	0.00000+-0.0000	0.00000+-0.0000	0.01855+-0.0041	0.34082+-0.0145	0.13086+-0.0101	0.05957+-0.0081	0.03711+-0.0044	0.22266+-0.0125	0.05371+-0.0065	0.00000+-0.0000	0.00000+-0.0000	0.00000+-0.0000	0.00000+-0.0000	0.00195+-0.0014	0.00000+-0.0000	0.00000+-0.0000	0.00098+-0.0010	0.00000+-0.0000	0.07129+-0.0070	0.00000+-0.0000	0.00000+-0.0000	0.00293+-0.0016	0.42969+-0.0120	0.01270+-0.0034	0.07715+-0.0088	0.00293+-0.0016	0.07910+-0.0086	0.07227+-0.0092	0.16602+-0.0128	0.21680+-0.0116	0.18262+-0.0121	0.06641+-0.0100	0.05273+-0.0063	0.00000+-0.0000	0.00000+-0.0000	0.00000+-0.0000	*
Slovakia	0.00879+-0.0029	0.26855+-0.0135	0.00000+-0.0000	0.00098+-0.0010	0.01367+-0.0034	0.00000+-0.0000	0.19043+-0.0139	0.63477+-0.0166	0.00098+-0.0010	0.00000+-0.0000	0.00000+-0.0000	0.00195+-0.0014	0.27539+-0.0124	0.57031+-0.0157	0.05371+-0.0067	0.24707+-0.0120	0.03516+-0.0061	0.65137+-0.0148	0.00000+-0.0000	0.03516+-0.0055	0.01367+-0.0037	0.00000+-0.0000	0.00098+-0.0010	0.00000+-0.0000	0.02344+-0.0056	0.35352+-0.0177	0.02637+-0.0050	0.04590+-0.0063	0.38184+-0.0132	0.00098+-0.0010	0.00000+-0.0000	0.36914+-0.0162	0.15430+-0.0123	0.31152+-0.0153	0.11230+-0.0111	0.13867+-0.0097	0.09277+-0.0073	0.08887+-0.0084	0.45996+-0.0154	0.04980+-0.0067	0.26562+-0.0159	0.07031+-0.0090	0.00000+-0.0000	0.29883+-0.0133	0.00000+-0.0000	0.00000+-0.0000	*
Slovenia	0.02637+-0.0050	0.14941+-0.0096	0.00000+-0.0000	0.18164+-0.0126	0.01270+-0.0031	0.00000+-0.0000	0.01270+-0.0034	0.54980+-0.0145	0.06641+-0.0081	0.01074+-0.0039	0.00195+-0.0014	0.01465+-0.0044	0.38379+-0.0179	0.92090+-0.0079	0.24512+-0.0124	0.49023+-0.0152	0.03223+-0.0044	0.48340+-0.0158	0.00000+-0.0000	0.46973+-0.0175	0.08008+-0.0089	0.00000+-0.0000	0.01953+-0.0039	0.03223+-0.0044	0.00977+-0.0033	0.12598+-0.0107	0.20410+-0.0128	0.01074+-0.0030	0.42285+-0.0148	0.00098+-0.0010	0.00000+-0.0000	0.20117+-0.0148	0.15918+-0.0085	0.54004+-0.0179	0.05957+-0.0062	0.29980+-0.0119	0.29102+-0.0119	0.05371+-0.0075	0.32422+-0.0174	0.11914+-0.0090	0.30176+-0.0133	0.11914+-0.0091	0.00000+-0.0000	0.50391+-0.0178	0.00000+-0.0000	0.00000+-0.0000	0.20117+-0.0130	*
Spain	0.03906+-0.0068	0.22754+-0.0152	0.00000+-0.0000	0.00000+-0.0000	0.00293+-0.0016	0.00000+-0.0000	0.00195+-0.0014	0.19434+-0.0090	0.00000+-0.0000	0.00000+-0.0000	0.00000+-0.0000	0.00000+-0.0000	0.29395+-0.0145	0.28125+-0.0130	0.02637+-0.0050	0.42969+-0.0165	0.01855+-0.0041	0.15234+-0.0123	0.00000+-0.0000	0.00000+-0.0000	0.00000+-0.0000	0.00000+-0.0000	0.00879+-0.0025	0.00000+-0.0000	0.00000+-0.0000	0.00977+-0.0033	0.00195+-0.0014	0.00000+-0.0000	0.00000+-0.0000	0.00000+-0.0000	0.00000+-0.0000	0.27637+-0.0135	0.14648+-0.0123	0.01074+-0.0036	0.09180+-0.0064	0.13965+-0.0105	0.17090+-0.0141	0.31836+-0.0182	0.29688+-0.0115	0.04199+-0.0046	0.60059+-0.0127	0.12695+-0.0096	0.00000+-0.0000	0.00000+-0.0000	0.00000+-0.0000	0.00000+-0.0000	0.00000+-0.0000	0.00781+-0.0031	*
Sweden	0.00195+-0.0014	0.01172+-0.0036	0.00000+-0.0000	0.00000+-0.0000	0.00586+-0.0026	0.00000+-0.0000	0.00391+-0.0019	0.04102+-0.0065	0.00000+-0.0000	0.00000+-0.0000	0.00000+-0.0000	0.00098+-0.0010	0.00977+-0.0038	0.03223+-0.0064	0.00000+-0.0000	0.12695+-0.0088	0.00000+-0.0000	0.02246+-0.0051	0.00293+-0.0016	0.00098+-0.0010	0.00000+-0.0000	0.00000+-0.0000	0.00000+-0.0000	0.00000+-0.0000	0.00000+-0.0000	0.00293+-0.0016	0.00000+-0.0000	0.00000+-0.0000	0.00195+-0.0014	0.00000+-0.0000	0.00000+-0.0000	0.00391+-0.0019	0.00684+-0.0027	0.00293+-0.0016	0.00391+-0.0019	0.00781+-0.0024	0.00488+-0.0020	0.00879+-0.0025	0.01660+-0.0039	0.00098+-0.0010	0.00195+-0.0014	0.00488+-0.0020	0.00000+-0.0000	0.00293+-0.0016	0.00000+-0.0000	0.00098+-0.0010	0.00195+-0.0014	0.00391+-0.0019	0.00098+-0.0010
Switzerland	0.02344+-0.0048	0.04004+-0.0049	0.00000+-0.0000	0.07812+-0.0089	0.01758+-0.0046	0.00000+-0.0000	0.00293+-0.0016	0.07617+-0.0089	0.03125+-0.0052	0.00195+-0.0014	0.02344+-0.0039	0.07227+-0.0080	0.38281+-0.0187	0.36816+-0.0142	0.25879+-0.0144	0.08398+-0.0103	0.08496+-0.0085	0.15625+-0.0123	0.00000+-0.0000	0.27832+-0.0143	0.23242+-0.0158	0.00000+-0.0000	0.00488+-0.0020	0.06543+-0.0069	0.00000+-0.0000	0.11035+-0.0091	0.16113+-0.0113	0.15723+-0.0113	0.01270+-0.0034	0.00000+-0.0000	0.00293+-0.0016	0.16797+-0.0102	0.00977+-0.0029	0.25586+-0.0129	0.00391+-0.0019	0.32812+-0.0123	0.15332+-0.0122	0.07031+-0.0084	0.41016+-0.0126	0.23730+-0.0161	0.18652+-0.0098	0.07129+-0.0071	0.00195+-0.0014	0.01855+-0.0048	0.00000+-0.0000	0.02539+-0.0049	0.05371+-0.0067	0.14844+-0.0103	0.00000+-0.0000
[truncated: 2 more columns]
