# Supplementary material for: The multiple maternal legacy of the Late Iron Age group of Urville-Nacqueville (France, Normandy) documents a long-standing genetic contact zone in northwestern France
Source: PLoS One. 2018 Dec 6;13(12):e0207459. doi: 10.1371/journal.pone.0207459 (PMC6283558; doi:10.1371/journal.pone.0207459)
Supplement: S12 Table — (XLSX) [file pone.0207459.s016.xlsx]

## Sheet: Haplotypes 
		Mitochondrial haplotypes shared between ancient UN group and extant European populations
	HG	Ht	Hap_n	Urville	Bearn	Bretagne	Calvados	Corse	Finistere	Herault	Loire-Atlantique	Maine et Loire	Morbihan	Normandie	Pyrenees	Rhone	Sarthe	Somme	Var	Vendee	Vienne	Albania	Armenia	Austria	Azerbaidjan	Basque	Belarus	Bosnia	Bulgaria	Czech Republic	Britain	Estonia	Finland	Germany	Greece	Hungaria	Iceland	Irland	Italia	Latvia	Lithuania	Macedonia	Norway	Poland	Portugal	Romania	Russia	Russia Caucasus	Scotland
Non informative haplotypes	J1	16069-16126	Hap_1	3	2	3	2	2	7	3	0	2	1	0	2	1	0	5	0	3	3	2	0	12	0	2	2	1	18	4	6	2	10	36	7	19	20	16	29	9	5	3	21	17	5	20	12	5	85
	V	16298	Hap_3	2	3	1	2	5	2	0	3	2	0	0	1	1	0	0	4	4	2	0	0	2	2	14	9	6	18	4	2	1	10	24	8	11	1	11	21	4	4	5	8	23	2	11	14	0	22
	H	CRS	Hap_5	6	22	11	8	30	16	15	11	11	7	2	7	7	6	6	8	22	7	14	22	63	3	48	32	20	144	38	12	4	68	143	86	43	42	55	290	41	26	28	78	136	66	28	66	39	243
	K	16224-16311	Hap_20	1	0	4	4	2	4	3	1	0	3	2	5	1	2	3	0	2	6	2	8	10	1	3	5	5	25	5	1	1	19	20	17	9	17	14	42	7	2	4	9	11	7	41	8	0	48
Informative haplotypes	H	16093-16129	Hap_4	1	0	0	0	0	0	0	0	0	0	0	1	0	0	0	0	0	0	0	0	0	0	0	0	0	0	0	1	0	0	0	2	0	0	0	1	0	0	0	0	0	0	0	0	0	2
	U5a1g1	16192-16270-16293-16399	Hap_2	1	0	0	0	0	0	0	0	0	0	0	0	0	0	0	0	0	0	0	0	1	0	0	0	0	0	0	0	0	0	1	0	0	0	0	0	0	0	0	0	0	0	0	0	0	0
	H5	16304	Hap_6	1	2	1	2	0	4	2	0	0	0	1	1	1	2	2	2	1	0	1	2	4	1	8	5	5	30	5	2	2	6	23	15	6	2	2	25	15	0	5	8	20	7	11	9	1	28
	H2a2b	16235-16291	Hap_7	2	0	0	0	0	1	0	0	0	0	0	0	1	0	0	0	0	0	0	0	0	0	1	1	0	0	0	0	0	0	0	0	0	0	1	1	0	0	0	0	1	2	0	0	1	2
	I	16129-16223-16391	Hap_8	1	0	0	0	2	1	0	0	0	0	0	2	0	0	0	1	1	0	0	0	1	0	1	0	0	0	1	0	0	1	10	1	0	9	6	7	0	0	0	4	5	1	0	0	7	44
	T	16126-16186-16294	Hap_10	1	0	0	0	0	0	0	0	0	0	0	0	0	0	0	0	0	0	0	0	0	1	0	0	0	0	0	0	0	0	0	0	0	0	0	0	0	0	0	0	0	0	0	0	0	0
	K1b1a	16093-16224-16311-16319	Hap_11	4	0	0	0	2	2	1	0	1	1	1	0	1	1	4	0	1	0	0	2	3	1	1	1	0	10	3	0	0	2	7	9	6	0	3	20	0	0	2	1	6	2	4	1	2	11
	H11	16293-16311	Hap_12	1	0	0	0	0	0	0	0	0	0	0	0	0	1	1	0	0	0	1	0	3	0	0	0	2	8	5	0	1	0	4	0	2	0	0	4	0	0	1	1	8	1	0	0	0	8
	T1a	16126-16163-16186-16294	Hap_13	1	3	2	0	0	1	1	1	1	2	0	4	0	0	4	0	0	0	0	4	13	2	0	0	1	34	6	1	1	8	10	5	1	2	4	11	4	1	10	5	12	2	10	7	1	18
	U4	16356	Hap_15	2	0	0	0	0	1	0	0	0	0	0	0	0	1	1	0	0	0	1	1	2	1	0	4	5	13	0	1	2	2	5	8	1	7	2	6	11	2	4	4	7	3	5	7	5	15
	U5	16192-16256-16291-16399	Hap_16	1	0	0	0	0	0	0	1	0	0	0	0	0	0	0	0	0	0	0	0	0	0	0	0	0	0	0	0	0	0	0	0	0	0	0	0	0	0	0	0	0	0	0	0	0	0
	H	16093	Hap_17	1	0	0	0	0	0	0	1	0	0	0	0	1	0	0	0	0	1	0	2	4	1	3	3	0	1	5	0	0	0	9	3	2	8	2	9	5	1	0	0	6	1	1	6	2	17
	H6/8	16362	Hap_18	2	2	1	0	0	3	0	0	1	0	0	2	0	0	1	2	0	1	0	0	5	0	3	7	0	19	2	2	1	2	16	6	2	2	3	12	3	5	4	6	11	4	5	12	1	14
	T2	16126-16294-16296-16301	Hap_19	1	0	0	0	0	1	0	0	2	0	1	0	0	2	0	0	0	0	0	2	6	0	5	0	0	4	0	2	1	0	11	6	3	0	1	15	2	0	0	2	5	0	3	6	6	4
	K1a1b1a	16093-16136-16224-16234-16311	Hap_21	1	0	0	0	0	0	0	0	0	0	0	0	0	0	0	0	0	0	0	0	0	0	0	0	0	0	0	0	0	0	0	0	0	0	0	0	0	0	0	0	0	0	0	0	0	0
	K1a	16093-16172-16224-16311	Hap_9	2	0	0	0	0	0	0	0	0	0	0	0	0	0	0	0	0	0	0	0	0	0	0	0	0	0	0	0	0	0	0	0	0	0	0	0	0	0	0	0	0	0	0	0	0	0
	H	16086-16223	Hap_14	1	0	0	0	0	0	0	0	0	0	0	0	0	0	0	0	0	0	0	0	0	0	0	0	0	0	0	0	0	0	0	0	0	0	0	0	0	0	0	0	0	0	0	0	0	0
	U5a1g1	16069-16256-16270	Hap_22	1	0	0	0	0	0	0	0	0	0	0	0	0	0	0	0	0	0	0	0	0	0	0	0	0	0	0	0	0	0	0	0	0	0	0	0	0	0	0	0	0	0	0	0	0	0
			N Ind Tot	37	81	58	46	152	120	85	75	54	41	38	69	46	36	79	37	80	44	84	233	371	87	211	260	137	1308	245	96	48	603	1028	667	377	430	298	1629	299	180	230	397	804	299	441	527	300	1675
			N Ind Ht		34	23	18	43	43	25	18	20	14	7	25	14	15	27	17	34	20	21	43	129	13	89	69	45	324	78	30	16	128	319	173	105	110	120	493	101	46	66	147	268	103	139	148	70	561
			N Ht inf		7	4	2	4	14	4	3	5	3	3	10	4	7	13	5	3	2	3	13	42	7	22	21	13	119	27	9	8	21	96	55	23	30	24	111	40	9	26	31	81	23	39	48	26	163
			% inf/total		8.64198	6.89655	4.34783	2.63158	11.6667	4.70588	4	9.25926	7.31707	7.89474	14.4928	8.69565	19.4444	16.4557	13.5135	3.75	4.54545	3.57143	5.5794	11.3208	8.04598	10.4265	8.07692	9.48905	9.09786	11.0204	9.375	16.6667	3.48259	9.33852	8.24588	6.1008	6.97674	8.05369	6.814	13.3779	5	11.3043	7.80856	10.0746	7.69231	8.84354	9.10816	8.66667	9.73134
			% Ht part		41.9753	39.6552	39.1304	28.2895	35.8333	29.4118	24	37.037	34.1463	18.4211	36.2319	30.4348	41.6667	34.1772	45.9459	42.5	45.4545	25	18.4549	34.7709	14.9425	42.1801	26.5385	32.8467	24.7706	31.8367	31.25	33.3333	21.2272	31.0311	25.937	27.8515	25.5814	40.2685	30.264	33.7793	25.5556	28.6957	37.0277	33.3333	34.4482	31.5193	28.0835	23.3333	33.4925
			% Ht non inf		33.3333	32.7586	34.7826	25.6579	24.1667	24.7059	20	27.7778	26.8293	10.5263	21.7391	21.7391	22.2222	17.7215	32.4324	38.75	40.9091	21.4286	12.8755	23.4501	6.89655	31.7536	18.4615	23.3577	15.6728	20.8163	21.875	16.6667	17.7446	21.6926	17.6912	21.7507	18.6047	32.2148	23.45	20.4013	20.5556	17.3913	29.2191	23.2587	26.7559	22.6757	18.9753	14.6667	23.7612
			Ht non inf		27	19	16	39	29	21	15	15	11	4	15	10	8	14	12	31	18	18	30	87	6	67	48	32	205	51	21	8	107	223	118	82	80	96	382	61	37	40	116	187	80	100	100	44	398
[truncated: 6 more columns]
